# Supplementary material for: Prediction pipeline for discovery of regulatory motifs associated with Brugia malayi molting
Source: PLoS Negl Trop Dis. 2020 Jun 23;14(6):e0008275. doi: 10.1371/journal.pntd.0008275 (PMC7337397; doi:10.1371/journal.pntd.0008275)
Supplement: S1 Table — (XLSX) [file pntd.0008275.s002.xlsx]

## Sheet: Up in iL3 (L3D6)
Table S1: Stage comparisons of upregulated genes
Sheet: List of genes upregulated in iL3 worms as compared to L3 Day 6 worms
Gene	logFC	logCPM	PValue	FDR	Description
Bm15509	-21.3242	16.7058	1.19758e-11	9.92339e-11	N.A.
Bm15515	-14.7472	11.3403	2.03516e-11	1.65624e-10	N.A.
Bm13153	-13.885	8.78933	1.46947e-10	1.11111e-09	Bm13153 is affected by ivermectin based on RNA-seq studies.
Bm1666	-11.9827	7.94999	5.15439e-198	8.71902e-195	Bm1666 is an ortholog of O. volvulus OVOC5843\; is predicted to have cysteine-type peptidase activity.
Bm17066	-11.5489	3.19608	2.13249e-42	6.47456e-41	Bma-alt-3.2 is an ortholog of O. volvulus OVOC5922, OVOC5924, and OVOC5925.
Bm9690	-11.3487	2.95983	6.95632e-53	2.72747e-51	Bm9690 is predicted to encode a protein with the following domain: Chromadorea ALT.
Bm16896	-10.7843	4.30908	1.64622e-157	5.41468e-155	Bma-alt-1.3 is an ortholog of O. volvulus Ovo-alt-1.2\; is predicted to encode a protein with the following domain: Chromadorea ALT.
Bm7679	-10.3526	4.67249	3.94588e-172	2.74842e-169	Bm7679 is an ortholog of O. volvulus OVOC3316 and OVOC5840\; is predicted to have cysteine-type peptidase activity.
Bm16894	-10.1594	3.69844	1.98261e-46	6.746e-45	Bm16894 is an ortholog of O. volvulus Ovo-alt-1.2\; is predicted to encode a protein with the following domain: Chromadorea ALT.
Bm10460	-10.1231	6.57571	2.33974e-145	5.54097e-143	N.A.
Bm17273	-9.94302	1.51119	2.92181e-08	1.73333e-07	Bm17273 is an ortholog of O. volvulus Ovo-alt-1.1, Ovo-alt-1.2, and Ovo-alt-2.
Bm10461	-9.88635	5.09927	9.27344e-53	3.62399e-51	Bma-alt-3.1 is an ortholog of O. volvulus OVOC5922, OVOC5924, and OVOC5925.
Bm16905	-9.83399	6.24212	1.88741e-10	1.41269e-09	N.A.
Bm8937	-9.56945	7.65834	5.07593e-109	5.31894e-107	Bma-alt-2 is an ortholog of O. volvulus Ovo-alt-2\; is predicted to encode a protein with the following domain: Chromadorea ALT.
Bm8446	-9.43419	7.31818	1.70199e-138	3.4747e-136	Bm8446 is an ortholog of O. volvulus OVOC2080\; is predicted to encode a protein with the following domains: Serpin family, Serpin domain, and Serpin superfamily.
Bm10190	-9.32703	3.65094	3.70478e-159	1.26051e-156	Bm10190 is an ortholog of O. volvulus OVOC11725.
Bm15523	-9.24828	7.67977	2.97017e-09	1.98475e-08	N.A.
Bm367	-9.18706	6.22155	5.25398e-156	1.63717e-153	Bm367 is an ortholog of O. volvulus OVOC7187\; is predicted to have cysteine-type endopeptidase inhibitor activity.
Bm28	-9.09766	11.0086	2.69943e-09	1.80894e-08	N.A.
Bm17551	-9.05731	0.650267	1.13614e-07	6.30412e-07	Bm17551 is an ortholog of O. volvulus Ovo-alt-1.1, Ovo-alt-1.2, and Ovo-alt-2.
Bm7953	-9.00018	6.18637	3.71203e-169	1.91105e-166	Bma-pdhb-1.1 is an ortholog of C. elegans pdhb-1\; is predicted to have pyruvate dehydrogenase (acetyl-transferring) activity.
Bm17274	-8.97079	3.79974	6.4903e-41	1.90227e-39	Bm17274 is predicted to encode a protein with the following domain: Chromadorea ALT.
Bm1937	-8.65516	3.52265	1.08684e-35	2.72077e-34	Bm1937 is an ortholog of O. volvulus OVOC2080\; is predicted to encode a protein with the following domains: Serpin family, Serpin domain, and Serpin superfamily.
Bm366	-8.44992	0.206838	5.49888e-24	9.57533e-23	Bm366 is an ortholog of O. volvulus OVOC7188\; is predicted to have cysteine-type endopeptidase inhibitor activity.
Bm17068	-8.25863	1.85474	4.66088e-40	1.33631e-38	N.A.
Bm620	-8.16042	8.42738	3.79738e-11	3.02793e-10	N.A.
Bm7677	-7.91903	3.88589	1.32856e-94	1.10011e-92	Bm7677 is an ortholog of O. volvulus OVOC3316 and OVOC5840\; is predicted to have cysteine-type peptidase activity.
Bm10892	-7.90019	1.48733	3.40955e-51	1.27358e-49	N.A.
Bm6297	-7.67517	6.43783	4.69215e-151	1.26272e-148	Bm6297 is an ortholog of C. elegans K10C2.1\; is predicted to have serine-type carboxypeptidase activity.
Bm1938	-7.30988	4.50151	1.94389e-171	1.27875e-168	Bm1938 is an ortholog of O. volvulus OVOC2080\; is predicted to encode a protein with the following domains: Serpin family, Serpin domain, and Serpin superfamily.
Bm17586	-7.28724	7.2601	1.22241e-109	1.30402e-107	Bm17586 is predicted to encode a protein with the following domain: Chromadorea ALT.
Bm14157	-7.1872	-0.821875	5.11717e-09	3.33108e-08	Bm14157 is affected by ivermectin based on RNA-seq studies.
Bm10890	-7.14665	2.38818	4.04198e-83	2.78262e-81	Bm10890 is an ortholog of O. volvulus OVOC8953 and OVOC8954.
Bm7681	-6.99708	3.14903	2.84033e-57	1.23648e-55	Bm7681 is an ortholog of O. volvulus OVOC3316 and OVOC5840\; is predicted to have cysteine-type peptidase activity.
Bm10891	-6.79921	-1.15947	1.84728e-08	1.12693e-07	Bm10891 is an ortholog of O. volvulus OVOC8953 and OVOC8954.
Bm18148	-6.79084	2.57852	7.53283e-80	4.95535e-78	Bm18148 is an ortholog of C. elegans F01D5.5, F01D5.3, and F01D5.1\; is predicted to encode a protein with the following domain: ShKT domain.
Bm4233	-6.76888	9.27592	1.68737e-87	1.23334e-85	Bm4233 is an ortholog of members of the C. elegans scl and vap gene classes including scl-1 and vap-1\; is predicted to encode a protein with the following domains: Cysteine-rich secretory protein, allergen V5\/Tpx-1-related, Ves allergen, CAP domain, and CAP superfamily\; in C. elegans, scl-1 is involved in determination of adult lifespan, response to UV, and response to heat.
Bm13379	-6.33679	2.15358	7.17044e-33	1.66808e-31	Bm13379 is an ortholog of O. volvulus OVOC7777.
Bm14530	-6.107	-1.76471	3.91279e-06	1.78129e-05	N.A.
Bm10631	-6.02091	-1.78268	9.6411e-07	4.73891e-06	Bm10631 is an ortholog of O. volvulus OVOC3260, OVOC3261, and OVOC7606.
Bm17538	-5.85711	-1.89829	3.57599e-06	1.64058e-05	Bm17538 is an ortholog of O. volvulus OVOC11302.
Bm97	-5.80546	6.87519	4.95471e-108	5.14638e-106	Bm97 is an ortholog of O. volvulus OVOC12701, OVOC12769, and OVOC12779\; is predicted to encode a protein with the following domain: Chromadorea ALT.
Bm9416	-5.7524	0.235264	4.86881e-25	8.77498e-24	Bma-gpcp-2.2 is an ortholog of C. elegans gpcp-2\; is predicted to have phosphoric diester hydrolase activity.
Bm8610	-5.70304	0.197416	4.11521e-22	6.5455e-21	Bm8610 is an ortholog of O. volvulus OVOC2080\; is predicted to encode a protein with the following domains: Serpin family, Serpin domain, and Serpin superfamily.
Bm8032	-5.64636	4.09489	2.2408e-131	3.84541e-129	Bma-pyk-2.1 is an ortholog of C. elegans pyk-2\; is predicted to have magnesium ion binding activity, potassium ion binding activity, and pyruvate kinase activity.
Bm9915	-5.64043	1.91459	1.31716e-29	2.80513e-28	Bm9915 is an ortholog of O. volvulus OVOC2614.
Bm12908	-5.60675	2.37052	6.48704e-78	4.12973e-76	N.A.
Bm2648	-5.5775	1.41315	7.57027e-44	2.4032e-42	Bma-ttr-33 is an ortholog of C. elegans ttr-33\; is predicted to encode a protein with the following domains: Transthyretin-like and Transthyretin-like superfamily.
Bm490	-4.99225	-0.439883	7.09456e-17	8.51995e-16	N.A.
Bm7650	-4.97221	8.41245	6.01418e-63	2.94272e-61	Bm7650 is an ortholog of O. volvulus OVOC7892\; is predicted to have DNA binding activity and protein heterodimerization activity.
Bm7676	-4.96094	0.607877	1.44863e-29	3.07958e-28	Bm7676 is an ortholog of O. volvulus OVOC3316 and OVOC5840\; is predicted to have cysteine-type peptidase activity.
Bm1120	-4.86069	2.29506	1.34909e-54	5.56607e-53	Bma-slc-25A29 is an ortholog of C. elegans slc-25A29\; is predicted to encode a protein with the following domains: Mitochondrial substrate\/solute carrier and Mitochondrial carrier domain superfamily.
Bm17065	-4.71323	1.80927	1.41655e-17	1.77309e-16	N.A.
Bm14712	-4.66651	8.04403	9.44262e-54	3.81604e-52	Bm14712 is an ortholog of C. elegans col-19, col-8, and col-38\; is predicted to be a structural constituent of cuticle.
Bm4112	-4.63538	7.97253	9.2465e-55	3.84168e-53	Bm4112 is an ortholog of C. elegans his-10\; is predicted to have DNA binding activity and protein heterodimerization activity\; in C. elegans, his-10 is involved in defense response to Gram-negative bacterium and innate immune response.
Bm6642	-4.62916	6.50198	1.46709e-87	1.079e-85	Bma-men-1.2 is an ortholog of C. elegans men-1\; is predicted to have NAD binding activity and malate dehydrogenase (decarboxylating) (NAD+) activity.
Bm10653	-4.62579	4.1061	1.0531e-80	6.96635e-79	Bm10653 is an ortholog of O. volvulus OVOC9098\; is predicted to encode a protein with the following domains: Transthyretin-like and Transthyretin-like superfamily.
Bm4316	-4.55994	3.02113	1.78511e-52	6.90767e-51	Bma-mpc-2.2 is an ortholog of C. elegans mpc-2\; is predicted to encode a protein with the following domain: Mitochondrial pyruvate carrier.
Bm8228	-4.53552	1.58491	1.18243e-38	3.26367e-37	Bma-crh-2 is an ortholog of C. elegans crh-2\; is predicted to have DNA-binding activity transcription factor activity.
Bm17178	-4.48472	-0.0151913	9.51951e-11	7.34336e-10	Bm17178 is an ortholog of O. volvulus OVOC527.
Bm9975	-4.42612	1.9781	4.37816e-39	1.22557e-37	Bm9975 is an ortholog of C. elegans F52H3.6 and ZK938.1\; is predicted to have hydrolase activity.
Bm14102	-4.42102	0.119655	1.39302e-20	2.0567e-19	N.A.
Bm9584	-4.39725	1.45623	1.55992e-30	3.41424e-29	Bm9584 is an ortholog of O. volvulus OVOC387\; is predicted to encode a protein with the following domain: Saposin-like.
Bm4184	-4.36481	-1.56569	5.93343e-07	2.99097e-06	Bm4184 is an ortholog of C. elegans F47F2.1\; is predicted to have ATP binding activity and protein serine\/threonine kinase activity.
Bm8877	-4.36269	0.324933	4.57588e-17	5.54585e-16	Bm8877 is an ortholog of O. volvulus OVOC7583.
Bm8837	-4.32587	3.88739	1.2534e-93	1.00963e-91	Bm8837 is an ortholog of O. volvulus OVOC6044.
Bm11086	-4.32033	2.5689	5.65321e-49	2.04084e-47	N.A.
Bm3109	-4.284	4.51647	5.21734e-104	5.10566e-102	Bm3109 is an ortholog of O. volvulus OVOC2104.
Bm9262	-4.25896	-1.63503	3.06641e-06	1.42222e-05	Bm9262 is an ortholog of O. volvulus OVOC7781.
Bm6198	-4.23979	9.53763	4.49019e-78	2.87396e-76	Bma-pck-1 is an ortholog of C. elegans pck-1\; is predicted to have GTP binding activity and phosphoenolpyruvate carboxykinase activity.
Bm6087	-4.2311	0.984821	1.73733e-28	3.54073e-27	Bm6087 is an ortholog of C. elegans VF13D12L.3\; is predicted to have oxidoreductase activity.
Bm3942	-4.18041	3.25684	2.12141e-28	4.30868e-27	Bma-flp-22 is an ortholog of C. elegans flp-22\; is predicted to encode a protein with the following domain: FMRFamide-related peptide-like\; in C. elegans, flp-22 is involved in neuropeptide signaling pathway.
Bm1023	-4.16214	2.62087	2.46491e-63	1.22634e-61	Bma-mpc-2.1 is an ortholog of C. elegans mpc-2\; is predicted to encode a protein with the following domain: Mitochondrial pyruvate carrier.
Bm4431	-4.08612	2.86609	2.10071e-61	9.94981e-60	Bma-dhs-2.5 is an ortholog of C. elegans dhs-2\; is predicted to encode a protein with the following domains: Short-chain dehydrogenase\/reductase SDR and NAD(P)-binding domain superfamily.
Bm1559	-4.06943	2.1884	1.17542e-42	3.59643e-41	Bm1559 is an ortholog of C. elegans pitr-6, pitr-5, and pitr-3\; is predicted to have inorganic phosphate transmembrane transporter activity.

## Sheet: Up in L3D6 (iL3)
Table S1: Stage comparisons of upregulated genes
Sheet: List of genes upregulated in L3 Day 6 worms as compared to iL3 worms
Gene	logFC	logCPM	PValue	FDR	Description
Bm14100	13.0849	4.68773	3.20243e-202	7.584e-199	N.A.
Bm10375	12.0659	8.51263	2.33587e-193	2.7659e-190	N.A.
Bm10252	12.0253	6.23767	1.9077e-126	2.89604e-124	N.A.
Bm1379	12.0111	5.4475	4.12e-155	1.18988e-152	Bm1379 is an ortholog of O. volvulus OVOC3682 and OVOC5987.
Bm3106	11.7473	5.18474	1.14058e-170	6.75283e-168	Bma-col-186 is an ortholog of C. elegans col-167, col-166, and col-180\; is predicted to be a structural constituent of cuticle.
Bm1387	11.4043	3.01538	7.16736e-97	6.1948e-95	N.A.
Bm5281	11.0875	6.47643	6.83838e-163	2.69911e-160	Bm5281 is an ortholog of C. elegans R07E5.4\; is predicted to encode a protein with the following domain: Gamma interferon inducible lysosomal thiol reductase GILT.
Bm17624	11.0009	2.59786	1.37642e-61	6.57185e-60	N.A.
Bm9051	10.8385	5.55457	1.11237e-141	2.39482e-139	Bm9051 is affected by 20-hydroxyecdysone based on proteomic studies.
Bm5496	10.701	7.40693	1.18074e-160	4.3691e-158	Bma-grl-7 is an ortholog of C. elegans grl-7\; is predicted to encode a protein with the following domain: Ground-like domain.
Bm18142	10.6458	5.37589	7.58555e-162	2.89744e-159	Bm18142 is an ortholog of O. volvulus OVOC3682 and OVOC5987.
Bm6821	10.5789	7.39856	3.72587e-159	1.26051e-156	Bm6821 is an ortholog of O. volvulus OVOC2035 and OVOC2036.
Bm461	10.5161	3.95708	3.13143e-194	4.11991e-191	Bm461 is an ortholog of O. volvulus OVOC3682 and OVOC5987.
Bm2387	10.5155	5.23926	3.71793e-164	1.63052e-161	Bm2387 is an ortholog of C. elegans C25H3.15.
Bm10169	10.3352	6.79611	5.28854e-171	3.29588e-168	Bm10169 is an ortholog of O. volvulus OVOC3682 and OVOC5987.
Bm10717	10.3028	3.7383	1.24797e-106	1.26301e-104	N.A.
Bm6121	10.2045	3.62945	1.52004e-61	7.22842e-60	Bm6121 is an ortholog of C. elegans mlt-10 and members of the C. elegans mltn gene class including mltn-8\; is predicted to encode a protein with the following domain: Moulting cycle MLT-10-like protein.
Bm13488	10.0938	1.72226	1.00589e-60	4.65262e-59	Bm13488 is an ortholog of O. volvulus OVOC3682 and OVOC5987.
Bm8932	10.0908	3.52493	1.96291e-95	1.6602e-93	Bm8932 is an ortholog of O. volvulus OVOC5263\; is predicted to encode a protein with the following domains: C-type lectin-like, C-type lectin-like\/link domain superfamily, and C-type lectin fold.
Bm4446	9.98347	7.11988	1.58647e-178	1.44503e-175	Bm4446 is an ortholog of C. elegans F55H12.4.
Bm4904	9.92206	7.86488	1.43873e-137	2.83933e-135	Bm4904 is an ortholog of C. elegans col-182\; is predicted to encode a protein with the following domain: Collagen triple helix repeat.
Bm2787	9.86216	7.47116	3.12665e-174	2.31392e-171	Bm2787 is an ortholog of C. elegans C46A5.4\; is predicted to have heme binding activity and peroxidase activity.
Bm8605	9.83717	8.02492	1.05969e-164	4.82607e-162	Bma-col-104 is an ortholog of C. elegans col-104\; is predicted to be a structural constituent of cuticle.
Bm17599	9.81594	6.52045	1.99777e-141	4.22421e-139	N.A.
Bm10716	9.80282	3.25028	2.60084e-135	4.81196e-133	N.A.
Bm8049	9.73384	9.60784	1.14934e-200	2.26822e-197	Bm8049 is an ortholog of O. volvulus OVOC4119.
Bm12884	9.58843	5.22369	3.64917e-119	4.64621e-117	Bm12884 is predicted to be a structural constituent of cuticle.
Bm9842	9.56844	3.01135	9.69539e-103	9.18425e-101	Bm9842 is an ortholog of O. volvulus OVOC3682 and OVOC5987.
Bm6977	9.42908	7.46191	6.45886e-150	1.69954e-147	Bma-grl-16 is an ortholog of C. elegans grl-16\; is predicted to encode a protein with the following domain: Ground-like domain.
Bm4821	9.41203	4.51568	1.43438e-210	1.69845e-206	Bm4821 is an ortholog of C. elegans K04H4.2\; is predicted to encode a protein with the following domain: CC domain.
Bm3266	9.36784	10.0329	7.05063e-164	2.87885e-161	Bm3266 is an ortholog of C. elegans F10D11.6\; is predicted to have lipid binding activity.
Bm10149	9.2427	3.45037	1.95128e-75	1.19099e-73	Bm10149 is an ortholog of O. volvulus OVOC5710.
Bm3563	9.11218	3.82986	1.90271e-103	1.81694e-101	Bma-clec-1.1 is an ortholog of C. elegans clec-1\; is predicted to encode a protein with the following domains: C-type lectin-like, C-type lectin-like\/link domain superfamily, and C-type lectin fold.
Bm4257	9.0988	6.35211	2.07779e-145	5.02104e-143	Bma-abu-12.1 is an ortholog of C. elegans abu-12.
Bm2821	9.05275	6.78511	4.60004e-169	2.26954e-166	Bm2821 is an ortholog of C. elegans cut-1 and cut-3\; is predicted to encode a protein with the following domain: Zona pellucida domain.
Bm8506	9.01083	5.04428	3.65636e-157	1.17013e-154	Bm8506 is an ortholog of O. volvulus OVOC5540\; is predicted to have metalloendopeptidase activity and zinc ion binding activity.
Bm5274	8.97061	4.82025	8.39517e-145	1.91168e-142	Bm5274 is an ortholog of C. elegans cut-1 and cut-3\; is predicted to encode a protein with the following domain: Zona pellucida domain.
Bm3280	8.86263	4.26745	1.43517e-203	5.6646e-200	Bma-lips-3 is an ortholog of C. elegans lips-3\; is predicted to have hydrolase activity.
Bm2775	8.8172	5.98206	1.43752e-132	2.54055e-130	Bma-ptr-4 is an ortholog of C. elegans ptr-4\; is predicted to encode a protein with the following domain: Protein patched\/dispatched\; in C. elegans, ptr-4 is involved in endocytosis, molting cycle, and nematode male tail tip morphogenesis.
Bm9844	8.7898	3.53337	5.57693e-110	6.00332e-108	Bm9844 is an ortholog of O. volvulus OVOC3682 and OVOC5987.
Bm8502	8.76666	8.20527	8.79282e-170	4.73254e-167	Bm8502 is an ortholog of O. volvulus OVOC12067\; is predicted to encode a protein with the following domains: Histidine phosphatase superfamily, clade-2 and Histidine phosphatase superfamily.
Bm3341	8.75917	2.21108	2.25025e-83	1.56736e-81	Bm3341 is an ortholog of C. elegans F13D12.9\; is predicted to encode a protein with the following domain: S-adenosyl-L-methionine-dependent methyltransferase.
Bm17348	8.6995	7.99947	4.06459e-114	4.76523e-112	Bm17348 is an ortholog of C. elegans H10E21.4\; is predicted to have calcium ion binding activity.
Bm17670	8.67482	6.63789	6.95327e-145	1.61439e-142	Bm17670 is an ortholog of C. elegans F33E2.6.
Bm10355	8.66821	4.86878	1.28038e-118	1.5959e-116	Bm10355 is predicted to be a structural constituent of cuticle.
Bm2541	8.65866	6.35153	2.06538e-146	5.20344e-144	Bma-lgc-21 is an ortholog of C. elegans lgc-21\; is predicted to have extracellular ligand-gated ion channel activity and transmembrane signaling receptor activity.
Bm3571	8.57188	4.60851	7.75672e-203	2.29618e-199	Bm3571 is an ortholog of C. elegans F25D1.3\; is predicted to have cytokine activity.
Bm130	8.50263	1.94921	1.6481e-52	6.39841e-51	Bm130 is an ortholog of O. volvulus OVOC1822.
Bm10095	8.49259	6.12081	2.12438e-155	6.28869e-153	Bm10095 is an ortholog of O. volvulus OVOC10729.
Bm5663	8.47948	6.7245	7.58265e-94	6.14974e-92	Bm5663 is an ortholog of O. volvulus OVOC2270\; is predicted to be a structural constituent of cuticle.
Bm8956	8.36621	4.56454	7.48818e-209	4.43338e-205	Bm8956 is an ortholog of O. volvulus OVOC10539.
Bm5273	8.35858	7.6354	7.84982e-148	2.02065e-145	Bm5273 is an ortholog of C. elegans cut-1 and cut-3\; is predicted to encode a protein with the following domain: Zona pellucida domain.
Bm9270	8.29726	-0.0050617	2.72838e-21	4.174e-20	Bma-abu-12.2 is an ortholog of C. elegans abu-12.
Bm8078	8.26102	2.49939	9.19265e-100	8.30917e-98	Bm8078 is an ortholog of O. volvulus OVOC3682 and OVOC5987.
Bm17121	8.2122	-0.0606625	2.14647e-18	2.83033e-17	N.A.
Bm14692	8.19788	3.60098	1.82667e-143	4.08105e-141	Bma-grl-5 is an ortholog of C. elegans grl-5\; is predicted to encode a protein with the following domain: Ground-like domain.
Bm2786	8.1699	8.4217	1.21786e-122	1.73743e-120	Bma-col-14 is an ortholog of C. elegans col-14\; is predicted to be a structural constituent of cuticle.
Bm9658	8.15325	-0.100166	3.70544e-16	4.25156e-15	Bm9658 is an ortholog of O. volvulus OVOC4316.
Bm12923	8.14483	-0.138923	5.86783e-24	1.02028e-22	N.A.
Bm5891	8.0295	-0.2938	2.6873e-14	2.70351e-13	Bm5891 is an ortholog of C. elegans Y50D7A.13\; is predicted to have metalloendopeptidase activity and zinc ion binding activity.
Bm10401	8.0285	2.27179	5.0554e-88	3.74131e-86	Bm10401 is an ortholog of O. volvulus OVOC10013.
Bm2559	8.02178	7.04794	1.62339e-167	7.68902e-165	Bm2559 is an ortholog of C. elegans C34C6.3\; is predicted to encode a protein with the following domains: EGF-like domain and DOMON domain.
Bm6608	7.99508	2.23331	2.32237e-76	1.45498e-74	Bm6608 is an ortholog of C. elegans Y47D3B.4\; is predicted to encode a protein with the following domain: Glycosyltransferase family 92.
Bm6495	7.91128	6.70902	8.03998e-156	2.44106e-153	Bma-hpo-36 is an ortholog of C. elegans hpo-36.
Bm4552	7.87645	4.86717	1.91778e-134	3.49361e-132	Bm4552 is an ortholog of C. elegans F58E6.13\; is predicted to encode a protein with the following domains: EGF-like domain, Growth factor receptor cysteine-rich domain superfamily, Tyrosine-protein kinase ephrin type A\/B receptor-like, and EGF domain.
Bm2017	7.85496	6.92959	3.48457e-132	6.06777e-130	Bm2017 is an ortholog of C. elegans C06E7.88 and C35A5.11.
Bm8500	7.83145	3.25117	2.79868e-76	1.74417e-74	N.A.
Bm7608	7.7993	8.39176	3.09002e-123	4.46206e-121	Bma-col-97 is an ortholog of C. elegans col-97\; is predicted to be a structural constituent of cuticle.
Bm17351	7.67022	1.91553	1.45868e-54	5.99729e-53	N.A.
Bm2903	7.66533	5.89663	1.29475e-122	1.82514e-120	Bm2903 is an ortholog of C. elegans C52G5.2\; is predicted to encode a protein with the following domains: Calycin and Domain of unknown function DUF1794.
Bm17375	7.58989	-0.620729	6.25744e-17	7.52991e-16	N.A.
Bm5623	7.55613	-0.660271	3.48984e-17	4.24698e-16	Bm5623 is an ortholog of C. elegans T06G6.6.
Bm363	7.50981	5.35616	1.87269e-129	3.07979e-127	Bm363 is an ortholog of C. elegans T05H10.3.
Bm10410	7.49958	8.85983	3.33859e-138	6.70038e-136	Bm10410 is an ortholog of O. volvulus OVOC10037.
Bm3310	7.43664	3.91356	1.63313e-111	1.80728e-109	Bm3310 is an ortholog of C. elegans F23H12.5 and Y73E7A.8\; is predicted to encode a protein with the following domain: Thrombospondin type-1 (TSP1) repeat.
Bm3358	7.37367	4.70484	2.77359e-190	2.73684e-187	Bm3358 is an ortholog of C. elegans F13H8.5\; is predicted to encode a protein with the following domain: Domain of unknown function DB.
Bm8263	7.33218	4.05081	6.1493e-164	2.6005e-161	Bm8263 is an ortholog of O. volvulus OVOC9220.
Bm12326	7.32978	5.58293	4.46603e-128	6.95819e-126	Bm12326 is an ortholog of C. elegans T19A5.3.
Bm8990	7.31536	-0.850397	1.16974e-13	1.12976e-12	Bm8990 is an ortholog of O. volvulus OVOC9683.
Bm812	7.27366	5.19836	5.88481e-116	7.11042e-114	Bm812 is an ortholog of O. volvulus OVOC6008.
Bm10173	7.26818	3.48074	9.66405e-129	1.54638e-126	Bm10173 is an ortholog of O. volvulus OVOC3682 and OVOC5987.
Bm6587	7.2549	5.70159	8.50471e-100	7.74648e-98	Bm6587 is an ortholog of C. elegans Y46G5A.29\; is predicted to have calcium ion binding activity.
Bm10174	7.23111	1.49785	4.03782e-37	1.05312e-35	Bm10174 is an ortholog of O. volvulus OVOC3682 and OVOC5987.
Bm14239	7.22433	-0.976467	3.30176e-11	2.64342e-10	N.A.
Bm3821	7.22426	4.97505	8.86943e-137	1.72169e-134	Bm3821 is an ortholog of O. volvulus OVOC12247\; is predicted to have serine-type endopeptidase inhibitor activity.
Bm323	7.21966	2.33701	9.02511e-72	5.26435e-70	Bm323 is an ortholog of O. volvulus OVOC4569.
Bm17540	7.12833	1.3855	2.55845e-43	7.99331e-42	N.A.
Bm18117	7.10423	3.15289	2.84415e-120	3.78399e-118	Bm18117 is an ortholog of C. elegans ZK287.4\; is predicted to have serine-type endopeptidase inhibitor activity.
Bm17657	7.03474	3.75378	2.35734e-159	8.45857e-157	Bm17657 is an ortholog of C. elegans Y47G6A.19\; is predicted to have metallocarboxypeptidase activity and zinc ion binding activity.

## Sheet: Up in iL3 (L3D9)
Table S1: Stage comparisons of upregulated genes
Sheet: List of genes upregulated in iL3 worms as compared to L3 Day 9 worms
Gene	logFC	logCPM	PValue	FDR	Description
Bm15509	-21.0833	17.1198	5.55e-07	4.55e-06	N.A.
Bm13153	-14.8328	9.20274	6.31e-08	5.98e-07	Bm13153 is affected by ivermectin based on RNA-seq studies.
Bm15515	-14.6914	11.7542	6.24e-08	5.92e-07	N.A.
Bm16896	-12.8015	4.7101	1.11e-105	1.45e-102	Bma-alt-1.3 is an ortholog of O. volvulus Ovo-alt-1.2\; is predicted to encode a protein with the following domain: Chromadorea ALT.
Bm1666	-12.1512	8.36037	7.66e-122	2.27e-118	Bm1666 is an ortholog of O. volvulus OVOC5843\; is predicted to have cysteine-type peptidase activity.
Bm17066	-11.6535	3.58288	1.9e-30	1.1e-28	Bma-alt-3.2 is an ortholog of O. volvulus OVOC5922, OVOC5924, and OVOC5925.
Bm9690	-11.4585	3.36108	1.82e-39	1.57e-37	Bm9690 is predicted to encode a protein with the following domain: Chromadorea ALT.
Bm10460	-11.0321	6.98271	3.5e-89	2.18e-86	N.A.
Bm8937	-10.6446	8.06496	4.91e-81	1.94e-78	Bma-alt-2 is an ortholog of O. volvulus Ovo-alt-2\; is predicted to encode a protein with the following domain: Chromadorea ALT.
Bm7677	-10.1126	4.27874	2.63e-72	7.78e-70	Bm7677 is an ortholog of O. volvulus OVOC3316 and OVOC5840\; is predicted to have cysteine-type peptidase activity.
Bm17274	-10.0656	4.20651	2.5e-30	1.43e-28	Bm17274 is predicted to encode a protein with the following domain: Chromadorea ALT.
Bm10892	-9.92411	1.85521	3.98e-39	3.42e-37	N.A.
Bm8446	-9.40034	7.72599	2.84e-87	1.53e-84	Bm8446 is an ortholog of O. volvulus OVOC2080\; is predicted to encode a protein with the following domains: Serpin family, Serpin domain, and Serpin superfamily.
Bm7681	-9.35721	3.53031	8.45e-49	1.12e-46	Bm7681 is an ortholog of O. volvulus OVOC3316 and OVOC5840\; is predicted to have cysteine-type peptidase activity.
Bm1938	-9.34215	4.89868	1.69e-106	2.86e-103	Bm1938 is an ortholog of O. volvulus OVOC2080\; is predicted to encode a protein with the following domains: Serpin family, Serpin domain, and Serpin superfamily.
Bm7679	-9.17504	5.07653	2.93e-82	1.2e-79	Bm7679 is an ortholog of O. volvulus OVOC3316 and OVOC5840\; is predicted to have cysteine-type peptidase activity.
Bm16894	-9.09532	4.09082	1.11e-32	7.16e-31	Bm16894 is an ortholog of O. volvulus Ovo-alt-1.2\; is predicted to encode a protein with the following domain: Chromadorea ALT.
Bm27	-8.88326	13.4641	2.54e-12	4.22e-11	N.A.
Bm10461	-8.78349	5.50121	8.52e-34	5.8e-32	Bma-alt-3.1 is an ortholog of O. volvulus OVOC5922, OVOC5924, and OVOC5925.
Bm17586	-8.57646	7.66176	1.62e-70	4.57e-68	Bm17586 is predicted to encode a protein with the following domain: Chromadorea ALT.
Bm367	-7.92846	6.63087	3.12e-88	1.85e-85	Bm367 is an ortholog of O. volvulus OVOC7187\; is predicted to have cysteine-type endopeptidase inhibitor activity.
Bm1937	-7.55953	3.91456	1.88e-22	7.48e-21	Bm1937 is an ortholog of O. volvulus OVOC2080\; is predicted to encode a protein with the following domains: Serpin family, Serpin domain, and Serpin superfamily.
Bm6297	-7.52954	6.84514	3.54e-75	1.13e-72	Bm6297 is an ortholog of C. elegans K10C2.1\; is predicted to have serine-type carboxypeptidase activity.
Bm2785	-7.49724	-0.438482	1.32e-11	2.05e-10	Bm2785 is an ortholog of O. volvulus OVOC6500\; is predicted to encode a protein with the following domain: Protein of unknown function DUF851.
Bm7953	-7.36855	6.59757	1.59e-78	5.69e-76	Bma-pdhb-1.1 is an ortholog of C. elegans pdhb-1\; is predicted to have pyruvate dehydrogenase (acetyl-transferring) activity.
Bm10190	-7.36704	4.05464	1.04e-108	2.06e-105	Bm10190 is an ortholog of O. volvulus OVOC11725.
Bm12908	-7.18305	2.73536	7.76e-65	2.04e-62	N.A.
Bm17068	-7.14715	2.2296	9.99e-28	5.08e-26	N.A.
Bm9853	-6.78866	-1.06107	8.44e-07	6.7e-06	N.A.
Bm7676	-6.69966	0.923249	8.11e-26	3.86e-24	Bm7676 is an ortholog of O. volvulus OVOC3316 and OVOC5840\; is predicted to have cysteine-type peptidase activity.
Bm4184	-6.38534	-1.3508	3.42e-06	2.43e-05	Bm4184 is an ortholog of C. elegans F47F2.1\; is predicted to have ATP binding activity and protein serine\/threonine kinase activity.
Bm9416	-6.30275	0.561989	1.88e-19	5.75e-18	Bma-gpcp-2.2 is an ortholog of C. elegans gpcp-2\; is predicted to have phosphoric diester hydrolase activity.
Bm8610	-6.26406	0.516825	7.74e-19	2.29e-17	Bm8610 is an ortholog of O. volvulus OVOC2080\; is predicted to encode a protein with the following domains: Serpin family, Serpin domain, and Serpin superfamily.
Bm17065	-6.20618	2.13509	8.9e-17	2.23e-15	N.A.
Bm261	-5.94008	0.218363	3.15e-15	6.99e-14	Bm261 is predicted to have nucleic acid binding activity.
Bm9274	-5.77738	3.11916	9.96e-39	8.36e-37	Bm9274 is an ortholog of O. volvulus OVOC5959.
Bm2289	-5.75498	1.7277	1.09e-34	7.89e-33	Bm2289 is an ortholog of O. volvulus OVOC8222\; is predicted to have protein dimerization activity.
Bm5204	-5.72929	5.53424	3.51e-68	9.45e-66	Bm5204 is an ortholog of C. elegans R04B5.5 and R04B5.6\; is predicted to have oxidoreductase activity.
Bm8228	-5.65493	1.9143	5.65e-34	3.93e-32	Bma-crh-2 is an ortholog of C. elegans crh-2\; is predicted to have DNA-binding activity transcription factor activity.
Bm366	-5.47328	0.557998	4.51e-16	1.07e-14	Bm366 is an ortholog of O. volvulus OVOC7188\; is predicted to have cysteine-type endopeptidase inhibitor activity.
Bm6642	-5.44196	6.8761	9.13e-54	1.57e-51	Bma-men-1.2 is an ortholog of C. elegans men-1\; is predicted to have NAD binding activity and malate dehydrogenase (decarboxylating) (NAD+) activity.
Bm9975	-5.37697	2.32114	4.64e-34	3.26e-32	Bm9975 is an ortholog of C. elegans F52H3.6 and ZK938.1\; is predicted to have hydrolase activity.
Bm6185	-5.20209	1.19992	2.55e-22	9.95e-21	Bma-lpr-4 is an ortholog of C. elegans lpr-4\; is predicted to encode a protein with the following domain: Calycin.
Bm601	-5.15861	-0.501512	3.14e-10	4.09e-09	N.A.
Bm8032	-5.11705	4.49508	1.99e-82	8.41e-80	Bma-pyk-2.1 is an ortholog of C. elegans pyk-2\; is predicted to have magnesium ion binding activity, potassium ion binding activity, and pyruvate kinase activity.
Bm9915	-5.08797	2.28186	7.43e-22	2.78e-20	Bm9915 is an ortholog of O. volvulus OVOC2614.
Bm1120	-4.94418	2.66359	4.92e-43	4.85e-41	Bma-slc-25A29 is an ortholog of C. elegans slc-25A29\; is predicted to encode a protein with the following domains: Mitochondrial substrate\/solute carrier and Mitochondrial carrier domain superfamily.
Bm8496	-4.91011	5.7879	3.97e-53	6.62e-51	N.A.
Bm305	-4.90667	-0.706915	1.59e-09	1.9e-08	Bm305 is an ortholog of O. volvulus OVOC2595.
Bm18148	-4.79714	2.98474	1.5e-49	2.06e-47	Bm18148 is an ortholog of C. elegans F01D5.5, F01D5.3, and F01D5.1\; is predicted to encode a protein with the following domain: ShKT domain.
Bm13379	-4.79161	2.54355	3.91e-19	1.18e-17	Bm13379 is an ortholog of O. volvulus OVOC7777.
Bm4316	-4.77594	3.38839	1.6e-40	1.41e-38	Bma-mpc-2.2 is an ortholog of C. elegans mpc-2\; is predicted to encode a protein with the following domain: Mitochondrial pyruvate carrier.
Bm5341	-4.7223	2.11474	7.5e-33	4.96e-31	Bma-suro-1 is an ortholog of C. elegans suro-1\; is predicted to have metallocarboxypeptidase activity and zinc ion binding activity.
Bm10675	-4.71459	3.65548	2.09e-75	6.88e-73	Bm10675 is an ortholog of C. elegans C05B5.4, C44B9.3, and R10E12.2.
Bm13391	-4.69697	1.48046	3.33e-25	1.5e-23	Bm13391 is an ortholog of O. volvulus OVOC9374.
Bm17721	-4.64624	-0.917043	3.49e-08	3.42e-07	Bma-glb-22 is an ortholog of C. elegans glb-22\; is predicted to have heme binding activity and oxygen binding activity.
Bm4233	-4.57228	9.71328	5.63e-48	7.1e-46	Bm4233 is an ortholog of members of the C. elegans scl and vap gene classes including scl-1 and vap-1\; is predicted to encode a protein with the following domains: Cysteine-rich secretory protein, allergen V5\/Tpx-1-related, Ves allergen, CAP domain, and CAP superfamily\; in C. elegans, scl-1 is involved in determination of adult lifespan, response to UV, and response to heat.
Bm6087	-4.53969	1.31447	7.28e-23	2.92e-21	Bm6087 is an ortholog of C. elegans VF13D12L.3\; is predicted to have oxidoreductase activity.
Bm6362	-4.48061	3.27634	2.77e-38	2.29e-36	Bm6362 is an ortholog of C. elegans C52B9.8 and F52F12.9\; is predicted to encode a protein with the following domain: S-adenosyl-L-methionine-dependent methyltransferase.
Bm15635	-4.34224	-1.14172	5.36e-06	3.67e-05	N.A.
Bm3942	-4.34018	3.61654	4.23e-21	1.48e-19	Bma-flp-22 is an ortholog of C. elegans flp-22\; is predicted to encode a protein with the following domain: FMRFamide-related peptide-like\; in C. elegans, flp-22 is involved in neuropeptide signaling pathway.
Bm16217	-4.27813	-1.21004	8.82e-07	6.97e-06	N.A.
Bm8877	-4.25565	0.649307	2.03e-12	3.44e-11	Bm8877 is an ortholog of O. volvulus OVOC7583.
Bm6198	-4.18066	9.92586	1.81e-42	1.76e-40	Bma-pck-1 is an ortholog of C. elegans pck-1\; is predicted to have GTP binding activity and phosphoenolpyruvate carboxykinase activity.
Bm8582	-4.16071	1.59825	9.15e-19	2.68e-17	N.A.
Bm9584	-4.10228	1.80941	2.26e-21	8.05e-20	Bm9584 is an ortholog of O. volvulus OVOC387\; is predicted to encode a protein with the following domain: Saposin-like.

## Sheet: Up in L3D9 (iL3)
Table S1: Stage comparisons of upregulated genes
Sheet: List of genes upregulated in L3 Day 9 worms as compared to iL3 worms
Gene	logFC	logCPM	PValue	FDR	Description
Bm795	10.2782	1.65842	1.03e-58	2.29e-56	Bm795 is an ortholog of C. elegans C05C9.1 and T19C3.5\; is predicted to have lipid binding activity.
Bm11112	7.97988	1.28257	1.46e-41	1.32e-39	Bm11112 is an ortholog of O. volvulus OVOC261.
Bm7815	7.95876	6.31016	3.79e-125	1.5e-121	Bm7815 is an ortholog of O. volvulus OVOC11951.
Bm1591	7.50212	2.07222	9.82e-61	2.37e-58	Bm1591 is an ortholog of O. volvulus OVOC12003\; is predicted to encode a protein with the following domain: ShKT domain.
Bm9021	7.39013	8.18448	2.17e-106	3.21e-103	Bm9021 is an ortholog of C. elegans col-19, col-8, and col-38\; is predicted to be a structural constituent of cuticle.
Bm10377	7.38289	5.22898	1e-78	3.71e-76	Bm10377 is an ortholog of O. volvulus OVOC11633.
Bm10401	7.23116	1.3428	3.37e-44	3.5e-42	Bm10401 is an ortholog of O. volvulus OVOC10013.
Bm2802	7.21919	0.6018	3.18e-30	1.81e-28	Bm2802 is an ortholog of C. elegans C14C6.5, phat-1, and C14C6.2\; is predicted to encode a protein with the following domain: ShKT domain.
Bm9051	7.12962	1.73275	5.49e-55	9.7e-53	Bm9051 is affected by 20-hydroxyecdysone based on proteomic studies.
Bm7870	7.09907	4.52758	1.53e-152	1.81e-148	Bm7870 is an ortholog of O. volvulus OVOC2249\; is predicted to encode a protein with the following domains: Thrombospondin type-1 (TSP1) repeat and Thrombospondin type-1 (TSP1) repeat superfamily.
Bm12731	7.09675	0.478753	1.45e-30	8.53e-29	Bma-acs-3 is an ortholog of C. elegans acs-3\; is predicted to have catalytic activity.
Bm5728	6.97353	5.44986	1.67e-101	1.8e-98	Bm5728 is an ortholog of C. elegans T11F9.12\; is predicted to encode a protein with the following domain: HtrL protein.
Bm130	6.95641	0.371691	5.26e-24	2.21e-22	Bm130 is an ortholog of O. volvulus OVOC1822.
Bm14257	6.90259	1.86262	3.95e-45	4.33e-43	N.A.
Bm10297	6.75256	0.920886	6.21e-34	4.3e-32	Bm10297 is an ortholog of O. volvulus OVOC2681\; is predicted to encode a protein with the following domains: Cysteine-rich secretory protein, allergen V5\/Tpx-1-related, ShKT domain, CAP domain, and CAP superfamily.
Bm11309	6.67655	3.34797	3.84e-119	9.09e-116	Bm11309 is an ortholog of C. elegans pgp-3 and pgp-4\; is predicted to have ATP binding activity and ATPase activity, coupled to transmembrane movement of substances\; in C. elegans, pgp-3 is involved in defense response to Gram-negative bacterium, innate immune response, and stress response to cadmium ion.
Bm6154	6.65056	4.13519	1.2e-151	7.11e-148	Bma-lin-29 is an ortholog of C. elegans lin-29\; is predicted to have nucleic acid binding activity\; in C. elegans, lin-29 is involved in negative regulation of dauer larval development, regulation of development, heterochronic, and regulation of programmed cell death.
Bm10911	6.644	0.0764358	1.94e-23	7.94e-22	Bm10911 is an ortholog of O. volvulus Ovo-grl-15\; is predicted to encode a protein with the following domain: Ground-like domain.
Bm13596	6.48776	2.22982	3.24e-45	3.58e-43	Bm13596 is an ortholog of C. elegans C29G2.6\; is predicted to encode a protein with the following domain: Protein of unknown function DUF5332.
Bm8824	6.42058	5.26745	9e-86	4.26e-83	Bm8824 is an ortholog of O. volvulus OVOC11515 and OVOC3587.
Bm8502	6.25502	5.54642	3.84e-100	3.79e-97	Bm8502 is an ortholog of O. volvulus OVOC12067\; is predicted to encode a protein with the following domains: Histidine phosphatase superfamily, clade-2 and Histidine phosphatase superfamily.
Bm3563	6.18392	0.839541	1.9e-34	1.34e-32	Bma-clec-1.1 is an ortholog of C. elegans clec-1\; is predicted to encode a protein with the following domains: C-type lectin-like, C-type lectin-like\/link domain superfamily, and C-type lectin fold.
Bm7583	6.11321	1.66312	4.56e-50	6.59e-48	Bma-tba-8 is an ortholog of C. elegans tba-8\; is predicted to have GTP binding activity and GTPase activity.
Bm856	6.04439	5.96796	1.81e-99	1.54e-96	Bma-aqp-3 is an ortholog of C. elegans aqp-3\; is predicted to have channel activity\; in C. elegans, aqp-3 is involved in glycerol transport and water transport.
Bm9375	6.01399	-0.515715	4.4e-15	9.61e-14	Bm9375 is an ortholog of O. volvulus OVOC7185\; is predicted to encode a protein with the following domain: Tudor domain.
Bm719	6.01073	0.690949	7.09e-32	4.35e-30	Bm719 is an ortholog of O. volvulus OVOC260.
Bm6540	5.96618	2.92491	2.62e-94	1.83e-91	Bma-klp-19 is an ortholog of C. elegans klp-19\; is predicted to have ATP binding activity, microtubule binding activity, and microtubule motor activity\; in C. elegans, klp-19 is involved in meiotic chromosome condensation and meiotic spindle midzone assembly.
Bm12834	5.95551	5.98999	3.5e-88	1.97e-85	Bm12834 is affected by ivermectin based on RNA-seq studies.
Bm2151	5.82411	6.87962	5.43e-87	2.8e-84	Bm2151 is an ortholog of C. elegans gpx-3, gpx-4, and gpx-5\; is predicted to have glutathione peroxidase activity\; in C. elegans, gpx-5 is involved in response to reactive oxygen species.
Bm9996	5.75328	3.37733	2.91e-96	2.15e-93	N.A.
Bm272	5.75091	-0.633982	9.47e-11	1.32e-09	Bm272 is an ortholog of O. volvulus OVOC12207.
Bm4781	5.721	-0.0293665	1.96e-19	5.98e-18	Bm4781 is an ortholog of C. elegans K03B8.6\; is predicted to encode a protein with the following domain: Hemopexin-like domain superfamily.
Bm10589	5.70867	0.391985	2.27e-24	9.71e-23	Bma-prom-1.1 is an ortholog of C. elegans prom-1\; is predicted to encode a protein with the following domain: F-box only protein 47.
Bm3180	5.67334	3.06361	7.42e-100	6.76e-97	Bma-cdh-5 is an ortholog of C. elegans cdh-5\; is predicted to have calcium ion binding activity.
Bm18084	5.661	-0.796442	3.43e-11	5.02e-10	N.A.
Bm6076	5.62397	2.2616	2.48e-44	2.62e-42	Bma-slc-17.2.1 is an ortholog of C. elegans slc-17.2\; is predicted to encode a protein with the following domains: Major facilitator superfamily and MFS transporter superfamily.
Bm17504	5.44645	0.794442	9.48e-30	5.25e-28	N.A.
Bm8265	5.34073	1.30722	1.72e-36	1.32e-34	Bm8265 is an ortholog of C. elegans cyp-32A1 and cyp-32B1\; is predicted to have heme binding activity, iron ion binding activity, and oxidoreductase activity, acting on paired donors, with incorporation or reduction of molecular oxygen.
Bm9570	5.33782	0.7164	9.57e-26	4.5e-24	Bma-lin-32 is an ortholog of C. elegans lin-32\; is predicted to have protein dimerization activity\; in C. elegans, lin-32 is involved in several processes, including embryo development, localization, and nematode male tail tip morphogenesis.
Bm6608	5.32295	-0.371692	7.13e-16	1.69e-14	Bm6608 is an ortholog of C. elegans Y47D3B.4\; is predicted to encode a protein with the following domain: Glycosyltransferase family 92.
Bm2270	5.24352	1.24553	2.66e-32	1.68e-30	Bma-nas-37 is an ortholog of C. elegans nas-37\; is predicted to have metalloendopeptidase activity and zinc ion binding activity\; in C. elegans, nas-37 is involved in collagen and cuticulin-based cuticle development and ecdysis, collagen and cuticulin-based cuticle.
Bm4560	5.10658	4.69368	3.78e-77	1.32e-74	Bma-myo-5 is an ortholog of C. elegans myo-5\; is predicted to have ATP binding activity, actin filament binding activity, and motor activity.
Bm17262	5.04768	0.172014	8.17e-22	3.03e-20	Bm17262 is predicted to have nucleic acid binding activity.
Bm3159	5.00805	-0.62918	1.71e-13	3.23e-12	Bm3159 is an ortholog of C. elegans scav-5 and scav-6\; is predicted to encode a protein with the following domain: CD36 family.
Bm8524	4.86803	4.53428	4.03e-97	3.18e-94	Bm8524 is an ortholog of C. elegans act-1, act-3, and act-2\; is predicted to encode a protein with the following domain: Actin family\; in C. elegans, act-1 is involved in several processes, including cortical actin cytoskeleton organization, embryo development, and mitotic cytokinesis.
Bm7160	4.81764	3.42043	2.79e-92	1.84e-89	Bma-ptr-22 is an ortholog of C. elegans ptr-22\; is predicted to encode a protein with the following domain: Protein patched\/dispatched\; in C. elegans, ptr-22 is involved in molting cycle.
Bm4549	4.77649	4.70098	6.09e-102	7.21e-99	Bma-exc-6 is an ortholog of C. elegans exc-6\; is predicted to encode a protein with the following domains: Formin, FH2 domain and Armadillo-type fold\; in C. elegans, exc-6 is involved in several processes, including epithelial cell development, epithelial tube morphogenesis, and positive regulation of actin filament binding activity.
Bm119	4.7521	-1.4754	1.52e-07	1.36e-06	Bm119 is an ortholog of O. volvulus OVOC6260.
Bm1187	4.72531	-1.544	1.46e-06	1.11e-05	Bm1187 is an ortholog of O. volvulus OVOC10552.
Bm9885	4.71133	1.3935	1.56e-32	1e-30	Bma-exo-1 is an ortholog of C. elegans exo-1\; is predicted to have 5'-3' exodeoxyribonuclease activity and DNA binding activity.
Bm2740	4.63251	1.97508	1.43e-48	1.84e-46	Bma-aff-1 is an ortholog of C. elegans aff-1\; is predicted to encode a protein with the following domain: Cell-cell fusogen EFF\/AFF\; in C. elegans, aff-1 is involved in multicellular organism development, regulation of oviposition, and syncytium formation by plasma membrane fusion.
Bm17992	4.62278	-0.200404	1.12e-16	2.8e-15	Bm17992 is an ortholog of O. volvulus OVOC3640.
Bm5179	4.61736	2.00849	1.21e-49	1.69e-47	Bm5179 is an ortholog of C. elegans R02D5.3\; is predicted to encode a protein with the following domain: Modulator of levamisole receptor-1.
Bm12974	4.55755	2.13472	1.23e-50	1.87e-48	Bm12974 is an ortholog of O. volvulus OVOC527.
Bm10627	4.54178	-0.997967	5.78e-10	7.34e-09	Bm10627 is an ortholog of O. volvulus OVOC6049.
Bm17378	4.54008	1.78958	4.96e-42	4.66e-40	Bm17378 is an ortholog of C. elegans ugt-22, ugt-16, and ugt-31\; is predicted to have transferase activity, transferring hexosyl groups.
Bm10655	4.53397	1.87664	7.5e-45	8.14e-43	Bm10655 is an ortholog of C. elegans nex-3\; is predicted to have calcium ion binding activity and calcium-dependent phospholipid binding activity.
Bm16901	4.46741	0.370024	1.03e-15	2.39e-14	Bma-polq-1.2 is an ortholog of C. elegans polq-1\; is predicted to have ATP binding activity, DNA-directed DNA polymerase activity, and nucleic acid binding activity\; in C. elegans, polq-1 is involved in base-excision repair, gap-filling.
Bm14233	4.46538	-0.322958	1.64e-14	3.4e-13	Bm14233 is an ortholog of O. volvulus OVOC11038.
Bm13351	4.45192	-1.05958	2.03e-09	2.4e-08	N.A.
Bm17348	4.44536	3.68826	4.78e-60	1.11e-57	Bm17348 is an ortholog of C. elegans H10E21.4\; is predicted to have calcium ion binding activity.
Bm13992	4.43223	1.52994	1.69e-30	9.79e-29	Bm13992 is an ortholog of C. elegans R07H5.8\; is predicted to have adenosine kinase activity.
Bm11051	4.4315	0.674189	5.81e-21	1.99e-19	Bm11051 is an ortholog of O. volvulus OVOC12109\; is predicted to encode a protein with the following domains: Sushi\/SCR\/CCP domain and Sushi\/SCR\/CCP superfamily.
Bm5447	4.42764	3.20651	1.33e-82	5.83e-80	Bma-mpst-7 is an ortholog of C. elegans mpst-7\; is predicted to encode a protein with the following domains: Rhodanese-like domain and Rhodanese-like domain superfamily.
Bm17988	4.41981	-0.36637	1.05e-14	2.2e-13	Bma-pmp-5 is an ortholog of C. elegans pmp-5\; is predicted to have ATP binding activity and ATPase activity, coupled to transmembrane movement of substances.
Bm17809	4.41977	-0.377304	9.07e-15	1.92e-13	Bm17809 is predicted to have nucleic acid binding activity.
Bm8966	4.41088	0.0871165	1.46e-11	2.25e-10	Bm8966 is an ortholog of O. volvulus OVOC2453.
Bm10881	4.40819	-0.402521	1.1e-13	2.11e-12	Bm10881 is an ortholog of O. volvulus OVOC9409.
Bm7973	4.3741	3.47195	5.83e-72	1.68e-69	Bma-skpo-3 is an ortholog of C. elegans skpo-3\; is predicted to have heme binding activity and peroxidase activity.
Bm10365	4.32277	-0.426182	1.68e-13	3.2e-12	N.A.
Bm11330	4.31812	1.55626	5.51e-32	3.42e-30	Bm11330 is an ortholog of C. elegans F10B5.3 and pqm-1\; is predicted to have nucleic acid binding activity\; in C. elegans, pqm-1 is involved in defense response to Gram-negative bacterium, determination of adult lifespan, and innate immune response.
Bm8017	4.27832	4.82991	7.12e-87	3.51e-84	Bm8017 is an ortholog of O. volvulus OVOC311\; is predicted to encode a protein with the following domains: von Willebrand factor, type A and von Willebrand factor A-like domain superfamily.
Bm5589	4.27141	2.59894	9.01e-46	1.01e-43	Bm5589 is an ortholog of C. elegans T05G5.1.
Bm7019	4.23137	-0.535762	9.48e-12	1.48e-10	Bm7019 is an ortholog of C. elegans K07H8.9, Y57G11C.36, and Y69A2AR.32\; is predicted to have RNA binding activity.
Bm4024	4.22999	2.68686	5.4e-57	1.12e-54	Bma-grl-4 is an ortholog of C. elegans grl-4\; is predicted to encode a protein with the following domain: Ground-like domain.
Bm8500	4.22981	-0.260621	3.91e-11	5.67e-10	N.A.
Bm17820	4.21441	2.54376	1.5e-46	1.75e-44	Bm17820 is predicted to have nucleic acid binding activity.
Bm17421	4.16586	0.683486	7.71e-22	2.87e-20	Bm17421 is predicted to have nucleic acid binding activity.
Bm6918	4.13829	-0.599798	1.47e-11	2.26e-10	Bm6918 is an ortholog of C. elegans egas-2, egas-1, and egas-4\; is predicted to have sodium channel activity.
Bm9238	4.12439	8.02505	1.33e-55	2.5e-53	Bm9238 is an ortholog of C. elegans act-1, act-3, and act-2\; is predicted to encode a protein with the following domain: Actin family\; in C. elegans, act-1 is involved in several processes, including cortical actin cytoskeleton organization, embryo development, and mitotic cytokinesis.
Bm250	4.11377	3.41716	4.01e-42	3.79e-40	Bm250 is an ortholog of O. volvulus OVOC7584.
Bm2777	4.09191	1.61016	9.05e-36	6.79e-34	Bma-aspm-1 is an ortholog of C. elegans aspm-1\; is predicted to encode a protein with the following domains: IQ motif, EF-hand binding site, P-loop containing nucleoside triphosphate hydrolase, Abnormal spindle-like microcephaly-associated protein, and CH domain superfamily\; in C. elegans, aspm-1 is involved in establishment of meiotic spindle orientation, meiotic spindle organization, and regu…
Bm11575	4.08882	2.92556	1.12e-61	2.89e-59	Bm11575 is an ortholog of C. elegans E01G6.1\; is predicted to have chitin binding activity and serine-type endopeptidase inhibitor activity.
Bm4913	4.07596	0.902578	1.14e-25	5.29e-24	Bma-tyr-2.2 is an ortholog of C. elegans tyr-2\; is predicted to have oxidoreductase activity\; in C. elegans, tyr-2 is involved in cellular metabolic process.
Bm10407	4.06279	5.11873	5.65e-53	9.29e-51	Bm10407 is an ortholog of O. volvulus OVOC10030.
Bm17646	4.05563	-1.36836	3.73e-07	3.15e-06	N.A.
Bm13491	4.04816	0.974003	2.38e-24	1.01e-22	Bm13491 is an ortholog of C. elegans Y106G6H.1.
Bm9082	4.03042	1.46928	1.31e-27	6.61e-26	Bma-fog-1 is an ortholog of C. elegans fog-1\; is predicted to have mRNA 3'-UTR binding activity and translation regulator activity\; in C. elegans, fog-1 is involved in cell fate specification, germ-line sex determination, and spermatogenesis.

## Sheet: Up in iL3 (L4)
Table S1: Stage comparisons of upregulated genes
Sheet: List of genes upregulated in iL3 worms as compared to L4 worms
Gene	logFC	logCPM	PValue	FDR	Description
Bm15509	-24.5241	16.2998	3.55859e-06	5.24095e-05	N.A.
Bm8446	-15.1332	6.95592	1.92821e-57	1.75631e-54	Bm8446 is an ortholog of O. volvulus OVOC2080\; is predicted to encode a protein with the following domains: Serpin family, Serpin domain, and Serpin superfamily.
Bm15515	-14.7563	10.9374	2.56632e-06	3.87599e-05	N.A.
Bm10460	-14.39	6.23849	1.52633e-49	8.21511e-47	N.A.
Bm1938	-12.3011	4.27743	2.35186e-35	5.92519e-33	Bm1938 is an ortholog of O. volvulus OVOC2080\; is predicted to encode a protein with the following domains: Serpin family, Serpin domain, and Serpin superfamily.
Bm16896	-12.1137	4.10555	1.77769e-34	4.12738e-32	Bma-alt-1.3 is an ortholog of O. volvulus Ovo-alt-1.2\; is predicted to encode a protein with the following domain: Chromadorea ALT.
Bm10190	-11.4516	3.50113	1.65994e-34	3.93107e-32	Bm10190 is an ortholog of O. volvulus OVOC11725.
Bm7681	-10.922	3.02549	3.84551e-18	2.89863e-16	Bm7681 is an ortholog of O. volvulus OVOC3316 and OVOC5840\; is predicted to have cysteine-type peptidase activity.
Bm9690	-10.7701	2.87724	1.95848e-15	1.04934e-13	Bm9690 is predicted to encode a protein with the following domain: Chromadorea ALT.
Bm4316	-10.7477	2.86546	4.72713e-20	4.37296e-18	Bma-mpc-2.2 is an ortholog of C. elegans mpc-2\; is predicted to encode a protein with the following domain: Mitochondrial pyruvate carrier.
Bm12908	-10.123	2.29969	2.38101e-19	2.01901e-17	N.A.
Bm1120	-10.024	2.21006	5.73995e-17	3.63459e-15	Bma-slc-25A29 is an ortholog of C. elegans slc-25A29\; is predicted to encode a protein with the following domains: Mitochondrial substrate\/solute carrier and Mitochondrial carrier domain superfamily.
Bm8907	-10.0188	2.20726	3.09989e-15	1.589e-13	Bm8907 is an ortholog of O. volvulus OVOC14.
Bm17739	-9.7407	1.95513	2.11556e-14	1.00604e-12	Bm17739 is an ortholog of O. volvulus OVOC6134.
Bm17068	-9.59323	1.83169	1.47897e-10	4.5252e-09	N.A.
Bm8228	-9.27738	1.5387	2.56111e-11	8.6646e-10	Bma-crh-2 is an ortholog of C. elegans crh-2\; is predicted to have DNA-binding activity transcription factor activity.
Bm1666	-9.24439	7.57668	3.82134e-70	5.0276e-67	Bm1666 is an ortholog of O. volvulus OVOC5843\; is predicted to have cysteine-type peptidase activity.
Bm10892	-9.23636	1.50284	3.20081e-11	1.07368e-09	N.A.
Bm2289	-9.08763	1.36815	8.37984e-11	2.62502e-09	Bm2289 is an ortholog of O. volvulus OVOC8222\; is predicted to have protein dimerization activity.
Bm7953	-8.48187	5.86681	3.73481e-51	2.45688e-48	Bma-pdhb-1.1 is an ortholog of C. elegans pdhb-1\; is predicted to have pyruvate dehydrogenase (acetyl-transferring) activity.
Bm367	-8.48116	5.90152	7.64206e-48	3.7704e-45	Bm367 is an ortholog of O. volvulus OVOC7187\; is predicted to have cysteine-type endopeptidase inhibitor activity.
Bm7679	-7.92438	4.44392	2.46442e-34	5.61178e-32	Bm7679 is an ortholog of O. volvulus OVOC3316 and OVOC5840\; is predicted to have cysteine-type peptidase activity.
Bm6297	-7.72412	6.1058	6.68068e-50	3.76695e-47	Bm6297 is an ortholog of C. elegans K10C2.1\; is predicted to have serine-type carboxypeptidase activity.
Bm8937	-7.42003	7.29344	2.45031e-42	8.53355e-40	Bma-alt-2 is an ortholog of O. volvulus Ovo-alt-2\; is predicted to encode a protein with the following domain: Chromadorea ALT.
Bm17586	-7.23624	6.8977	6.44821e-47	3.05413e-44	Bm17586 is predicted to encode a protein with the following domain: Chromadorea ALT.
Bm7677	-7.12359	3.71236	2.34714e-26	3.65691e-24	Bm7677 is an ortholog of O. volvulus OVOC3316 and OVOC5840\; is predicted to have cysteine-type peptidase activity.
Bm5204	-6.83458	4.85592	1.75913e-39	5.20745e-37	Bm5204 is an ortholog of C. elegans R04B5.5 and R04B5.6\; is predicted to have oxidoreductase activity.
Bm8032	-6.34898	3.88948	3.67171e-35	8.87281e-33	Bma-pyk-2.1 is an ortholog of C. elegans pyk-2\; is predicted to have magnesium ion binding activity, potassium ion binding activity, and pyruvate kinase activity.
Bm9274	-5.93934	2.64314	2.08341e-15	1.10132e-13	Bm9274 is an ortholog of O. volvulus OVOC5959.
Bm11086	-5.72244	2.4476	2.77999e-17	1.81866e-15	N.A.
Bm10890	-5.59982	2.33748	1.58733e-17	1.08645e-15	Bm10890 is an ortholog of O. volvulus OVOC8953 and OVOC8954.
Bm8496	-5.33213	5.09298	8.99317e-34	1.93615e-31	N.A.
Bm6642	-5.24851	6.13328	1.1029e-39	3.34857e-37	Bma-men-1.2 is an ortholog of C. elegans men-1\; is predicted to have NAD binding activity and malate dehydrogenase (decarboxylating) (NAD+) activity.
Bm9975	-5.12879	1.91488	3.08361e-12	1.20904e-10	Bm9975 is an ortholog of C. elegans F52H3.6 and ZK938.1\; is predicted to have hydrolase activity.
Bm5517	-5.01615	1.81615	9.46237e-13	3.87695e-11	Bma-snf-11 is an ortholog of C. elegans snf-11\; is predicted to have neurotransmitter:sodium symporter activity\; in C. elegans, snf-11 is involved in gamma-aminobutyric acid transport.
Bm10675	-4.91111	3.12866	1.28355e-20	1.26654e-18	Bm10675 is an ortholog of C. elegans C05B5.4, C44B9.3, and R10E12.2.
Bm2641	-4.91035	1.71968	1.7555e-10	5.30278e-09	Bm2641 is an ortholog of C. elegans best-8, best-6, and best-26\; is predicted to encode a protein with the following domains: Bestrophin and Bestrophin\/UPF0187.
Bm5341	-4.90513	1.71549	1.76376e-11	6.14255e-10	Bma-suro-1 is an ortholog of C. elegans suro-1\; is predicted to have metallocarboxypeptidase activity and zinc ion binding activity.
Bm18148	-4.82473	2.51428	1.43746e-17	1.00716e-15	Bm18148 is an ortholog of C. elegans F01D5.5, F01D5.3, and F01D5.1\; is predicted to encode a protein with the following domain: ShKT domain.
Bm5944	-4.7808	2.47489	5.78976e-17	3.64663e-15	Bm5944 is an ortholog of C. elegans T23B12.11.
Bm4793	-4.71851	1.54853	3.3561e-10	9.71628e-09	Bm4793 is an ortholog of C. elegans K03H6.5\; is predicted to have G protein-coupled receptor activity.
Bm5143	-4.42766	4.98081	5.8435e-23	7.28346e-21	Bm5143 is an ortholog of C. elegans M162.5 and R10D12.1\; is predicted to encode a protein with the following domains: Major facilitator superfamily and MFS transporter superfamily.
Bm7382	-4.40462	4.47508	3.79081e-22	4.31606e-20	Bma-msa-1 is an ortholog of C. elegans msa-1\; is predicted to encode a protein with the following domain: Uncharacterised conserved protein UCP207779.
Bm4144	-4.29553	2.92897	1.01591e-21	1.10361e-19	Bma-glb-16 is an ortholog of C. elegans glb-16\; is predicted to have heme binding activity and oxygen binding activity.
Bm1023	-4.23003	2.50164	7.22494e-18	5.12278e-16	Bma-mpc-2.1 is an ortholog of C. elegans mpc-2\; is predicted to encode a protein with the following domain: Mitochondrial pyruvate carrier.
Bm18161	-4.16944	1.93167	1.48809e-12	5.97305e-11	Bm18161 is predicted to encode a protein with the following domain: Protein patched\/dispatched.
Bm9407	-4.15739	1.93798	1.26072e-08	2.93285e-07	Bma-arrd-10 is an ortholog of C. elegans arrd-10\; is predicted to encode a protein with the following domains: Arrestin-like, N-terminal, Arrestin, C-terminal, and Immunoglobulin E-set.
Bm6362	-4.1337	2.77647	6.48693e-16	3.6752e-14	Bm6362 is an ortholog of C. elegans C52B9.8 and F52F12.9\; is predicted to encode a protein with the following domain: S-adenosyl-L-methionine-dependent methyltransferase.
Bm2327	-4.05903	2.99902	1.70826e-19	1.4951e-17	Bma-tre-5.2 is an ortholog of C. elegans tre-5\; is predicted to have alpha,alpha-trehalase activity.
Bm243	-4.00459	3.2259	2.94385e-17	1.89446e-15	Bma-twk-18 is an ortholog of C. elegans twk-18\; is predicted to have potassium channel activity\; in C. elegans, twk-18 is involved in locomotion, muscle contraction, and potassium ion transport.

## Sheet: Up in L4 (iL3)
Table S1: Stage comparisons of upregulated genes
Sheet: List of genes upregulated in L4 worms as compared to iL3 worms
i
Gene	logFC	logCPM	PValue	FDR	Description
Bm10911	9.25998	0.788929	6.05676e-28	1.03939e-25	Bm10911 is an ortholog of O. volvulus Ovo-grl-15\; is predicted to encode a protein with the following domain: Ground-like domain.
Bm795	9.17489	-1.36213	5.90508e-14	2.71016e-12	Bm795 is an ortholog of C. elegans C05C9.1 and T19C3.5\; is predicted to have lipid binding activity.
Bm2802	8.67068	-0.259917	1.27625e-25	1.84293e-23	Bm2802 is an ortholog of C. elegans C14C6.5, phat-1, and C14C6.2\; is predicted to encode a protein with the following domain: ShKT domain.
Bm9021	8.5888	8.52964	1.3911e-90	2.74534e-87	Bm9021 is an ortholog of C. elegans col-19, col-8, and col-38\; is predicted to be a structural constituent of cuticle.
Bm7870	7.72049	3.94635	4.53098e-124	2.69559e-120	Bm7870 is an ortholog of O. volvulus OVOC2249\; is predicted to encode a protein with the following domains: Thrombospondin type-1 (TSP1) repeat and Thrombospondin type-1 (TSP1) repeat superfamily.
Bm7583	7.4471	0.979776	8.42084e-40	2.62398e-37	Bma-tba-8 is an ortholog of C. elegans tba-8\; is predicted to have GTP binding activity and GTPase activity.
Bm1591	7.37139	-0.536912	5.43554e-21	5.59671e-19	Bm1591 is an ortholog of O. volvulus OVOC12003\; is predicted to encode a protein with the following domain: ShKT domain.
Bm12834	6.98793	6.09725	3.77778e-67	4.0666e-64	Bm12834 is affected by ivermectin based on RNA-seq studies.
Bm6154	6.88087	2.946	7.91647e-92	1.87478e-88	Bma-lin-29 is an ortholog of C. elegans lin-29\; is predicted to have nucleic acid binding activity\; in C. elegans, lin-29 is involved in negative regulation of dauer larval development, regulation of development, heterochronic, and regulation of programmed cell death.
Bm10297	6.87919	-1.38683	1.71923e-13	7.56781e-12	Bm10297 is an ortholog of O. volvulus OVOC2681\; is predicted to encode a protein with the following domains: Cysteine-rich secretory protein, allergen V5\/Tpx-1-related, ShKT domain, CAP domain, and CAP superfamily.
Bm5728	6.57675	3.8422	4.55297e-124	2.69559e-120	Bm5728 is an ortholog of C. elegans T11F9.12\; is predicted to encode a protein with the following domain: HtrL protein.
Bm4781	6.50527	-1.67542	9.01778e-11	2.80999e-09	Bm4781 is an ortholog of C. elegans K03B8.6\; is predicted to encode a protein with the following domain: Hemopexin-like domain superfamily.
Bm9996	6.38637	2.46181	2.56371e-75	4.3367e-72	N.A.
Bm6540	6.37944	1.46012	2.3424e-55	1.84909e-52	Bma-klp-19 is an ortholog of C. elegans klp-19\; is predicted to have ATP binding activity, microtubule binding activity, and microtubule motor activity\; in C. elegans, klp-19 is involved in meiotic chromosome condensation and meiotic spindle midzone assembly.
Bm11309	6.35365	1.07846	1.20289e-43	4.45107e-41	Bm11309 is an ortholog of C. elegans pgp-3 and pgp-4\; is predicted to have ATP binding activity and ATPase activity, coupled to transmembrane movement of substances\; in C. elegans, pgp-3 is involved in defense response to Gram-negative bacterium, innate immune response, and stress response to cadmium ion.
Bm7815	6.30555	3.38431	5.9091e-103	1.74924e-99	Bm7815 is an ortholog of O. volvulus OVOC11951.
Bm17378	6.21354	1.60299	1.57692e-50	9.82751e-48	Bm17378 is an ortholog of C. elegans ugt-22, ugt-16, and ugt-31\; is predicted to have transferase activity, transferring hexosyl groups.
Bm8502	5.71597	3.80151	1.53711e-115	6.06698e-112	Bm8502 is an ortholog of O. volvulus OVOC12067\; is predicted to encode a protein with the following domains: Histidine phosphatase superfamily, clade-2 and Histidine phosphatase superfamily.
Bm856	5.62942	4.47415	3.49791e-75	5.17734e-72	Bma-aqp-3 is an ortholog of C. elegans aqp-3\; is predicted to have channel activity\; in C. elegans, aqp-3 is involved in glycerol transport and water transport.
Bm6076	5.56168	0.0666726	5.46167e-24	7.34905e-22	Bma-slc-17.2.1 is an ortholog of C. elegans slc-17.2\; is predicted to encode a protein with the following domains: Major facilitator superfamily and MFS transporter superfamily.
Bm13596	5.31933	-1.22081	5.2782e-14	2.44137e-12	Bm13596 is an ortholog of C. elegans C29G2.6\; is predicted to encode a protein with the following domain: Protein of unknown function DUF5332.
Bm7019	5.31879	-1.83896	1.11853e-08	2.61749e-07	Bm7019 is an ortholog of C. elegans K07H8.9, Y57G11C.36, and Y69A2AR.32\; is predicted to have RNA binding activity.
Bm3180	5.26251	0.628907	1.23692e-36	3.25474e-34	Bma-cdh-5 is an ortholog of C. elegans cdh-5\; is predicted to have calcium ion binding activity.
Bm11051	5.19085	-0.971956	8.17965e-16	4.5903e-14	Bm11051 is an ortholog of O. volvulus OVOC12109\; is predicted to encode a protein with the following domains: Sushi\/SCR\/CCP domain and Sushi\/SCR\/CCP superfamily.
Bm2151	5.08311	5.16173	1.08774e-62	1.07332e-59	Bm2151 is an ortholog of C. elegans gpx-3, gpx-4, and gpx-5\; is predicted to have glutathione peroxidase activity\; in C. elegans, gpx-5 is involved in response to reactive oxygen species.
Bm10819	5.05927	1.59191	1.10356e-43	4.21524e-41	Bm10819 is an ortholog of O. volvulus OVOC8382.
Bm8824	4.80785	1.97503	4.03245e-40	1.29049e-37	Bm8824 is an ortholog of O. volvulus OVOC11515 and OVOC3587.
Bm5422	4.62456	1.25916	1.44521e-31	2.80536e-29	Bm5422 is an ortholog of C. elegans R144.6\; is predicted to have carbohydrate transmembrane transporter activity.
Bm4024	4.55716	1.16422	2.68391e-35	6.62086e-33	Bma-grl-4 is an ortholog of C. elegans grl-4\; is predicted to encode a protein with the following domain: Ground-like domain.
Bm9885	4.5548	-0.947778	6.00375e-13	2.54804e-11	Bma-exo-1 is an ortholog of C. elegans exo-1\; is predicted to have 5'-3' exodeoxyribonuclease activity and DNA binding activity.
Bm5447	4.55339	1.61476	1.59405e-44	6.29173e-42	Bma-mpst-7 is an ortholog of C. elegans mpst-7\; is predicted to encode a protein with the following domains: Rhodanese-like domain and Rhodanese-like domain superfamily.
Bm9082	4.50857	-0.256564	4.07269e-19	3.35047e-17	Bma-fog-1 is an ortholog of C. elegans fog-1\; is predicted to have mRNA 3'-UTR binding activity and translation regulator activity\; in C. elegans, fog-1 is involved in cell fate specification, germ-line sex determination, and spermatogenesis.
Bm6301	4.47411	-0.171511	5.31821e-18	3.91136e-16	Bma-mcm-2 is an ortholog of C. elegans mcm-2\; is predicted to have ATP binding activity and DNA binding activity.
Bm2740	4.4261	-0.393847	3.08584e-17	1.9751e-15	Bma-aff-1 is an ortholog of C. elegans aff-1\; is predicted to encode a protein with the following domain: Cell-cell fusogen EFF\/AFF\; in C. elegans, aff-1 is involved in multicellular organism development, regulation of oviposition, and syncytium formation by plasma membrane fusion.
Bm7810	4.40114	4.34028	2.66706e-37	7.51921e-35	Bm7810 is affected by ivermectin based on RNA-seq studies.
Bm3920	4.37191	1.21211	5.27695e-33	1.05906e-30	Bm3920 is an ortholog of C. elegans wrt-3 and wrt-5\; is predicted to encode a protein with the following domain: Warthog protein 3\/5.
Bm12974	4.35155	-0.19257	2.63576e-18	2.03988e-16	Bm12974 is an ortholog of O. volvulus OVOC527.
Bm12892	4.34104	1.63145	9.48994e-43	3.40516e-40	Bm12892 is an ortholog of C. elegans C04E6.5, duo-1, and duo-3\; is predicted to have thiol-dependent ubiquitinyl hydrolase activity.
Bm2777	4.32566	-0.277651	1.48142e-17	1.03185e-15	Bma-aspm-1 is an ortholog of C. elegans aspm-1\; is predicted to encode a protein with the following domains: IQ motif, EF-hand binding site, P-loop containing nucleoside triphosphate hydrolase, Abnormal spindle-like microcephaly-associated protein, and CH domain superfamily\; in C. elegans, aspm-1 is involved in establishment of meiotic spindle orientation, meiotic spindle organization, and regu…
Bm4560	4.31738	2.3707	7.82954e-38	2.26121e-35	Bma-myo-5 is an ortholog of C. elegans myo-5\; is predicted to have ATP binding activity, actin filament binding activity, and motor activity.
Bm2014	4.30919	6.86698	2.95768e-49	1.52269e-46	Bm2014 is an ortholog of C. elegans F53C11.3, decr-1.2, and decr-1.3\; is predicted to have catalytic activity and phosphopantetheine binding activity\; in C. elegans, F53C11.3 is involved in defense response to Gram-negative bacterium and innate immune response.
Bm6190	4.24529	3.22924	2.34685e-68	2.7789e-65	Bma-nhr-85 is an ortholog of C. elegans nhr-85\; is predicted to have several functions, including regulation of cellular process, sequence-specific DNA binding activity, and zinc ion binding activity.
Bm1124	4.24401	-0.324892	3.86778e-18	2.89863e-16	Bm1124 is an ortholog of C. elegans T07G12.3, Y73F8A.35, and R03G8.3\; is predicted to have catalytic activity.
Bm4913	4.22572	-1.13173	8.16563e-11	2.56495e-09	Bma-tyr-2.2 is an ortholog of C. elegans tyr-2\; is predicted to have oxidoreductase activity\; in C. elegans, tyr-2 is involved in cellular metabolic process.
Bm7615	4.17144	3.31075	6.42669e-55	4.75615e-52	Bma-let-23 is an ortholog of C. elegans let-23\; is predicted to have ATP binding activity and transmembrane receptor protein tyrosine kinase activity\; in C. elegans, let-23 is involved in several processes, including determination of adult lifespan, male genitalia development, and nematode larval development.
Bm254	4.10375	1.20817	1.80642e-30	3.34216e-28	Bm254 is an ortholog of C. elegans C09D4.2\; is predicted to encode a protein with the following domain: Domain of unknown function DUF4773.
Bm10655	4.0721	-0.62732	1.1617e-13	5.17129e-12	Bm10655 is an ortholog of C. elegans nex-3\; is predicted to have calcium ion binding activity and calcium-dependent phospholipid binding activity.
Bm11330	4.0615	-0.76281	3.32475e-12	1.29501e-10	Bm11330 is an ortholog of C. elegans F10B5.3 and pqm-1\; is predicted to have nucleic acid binding activity\; in C. elegans, pqm-1 is involved in defense response to Gram-negative bacterium, determination of adult lifespan, and innate immune response.
Bm10249	4.04494	6.28654	4.01671e-37	1.10609e-34	Bm10249 is an ortholog of O. volvulus OVOC10991.
Bm5589	4.02497	0.435999	1.84416e-22	2.16205e-20	Bm5589 is an ortholog of C. elegans T05G5.1.

## Sheet: Up in L3D6 (L3D9)
Table S1: Stage comparisons of upregulated genes
Sheet: List of genes upregulated in L3 Day 6 worms as compared to L3 Day 9 worms
Gene	logFC	logCPM	PValue	FDR	Description
Bm10149	-11.9171	3.99787	2.21447e-56	1.97154e-54	Bm10149 is an ortholog of O. volvulus OVOC5710.
Bm18142	-11.6395	5.93247	1.46113e-158	3.46025e-155	Bm18142 is an ortholog of O. volvulus OVOC3682 and OVOC5987.
Bm9842	-11.4693	3.55891	1.48003e-75	1.94723e-73	Bm9842 is an ortholog of O. volvulus OVOC3682 and OVOC5987.
Bm17624	-11.0648	3.14084	6.17276e-46	4.22495e-44	N.A.
Bm8078	-10.9488	3.03963	7.02511e-76	9.34655e-74	Bm8078 is an ortholog of O. volvulus OVOC3682 and OVOC5987.
Bm1379	-10.3601	6.00534	2.48219e-135	1.46958e-132	Bm1379 is an ortholog of O. volvulus OVOC3682 and OVOC5987.
Bm4552	-10.2865	5.41883	6.60931e-129	3.13043e-126	Bm4552 is an ortholog of C. elegans F58E6.13\; is predicted to encode a protein with the following domains: EGF-like domain, Growth factor receptor cysteine-rich domain superfamily, Tyrosine-protein kinase ephrin type A\/B receptor-like, and EGF domain.
Bm13488	-10.1603	2.25932	5.80009e-44	3.75295e-42	Bm13488 is an ortholog of O. volvulus OVOC3682 and OVOC5987.
Bm10375	-9.78075	9.07128	1.33083e-172	3.93958e-169	N.A.
Bm10173	-9.74001	4.02457	3.38269e-104	9.76937e-102	Bm10173 is an ortholog of O. volvulus OVOC3682 and OVOC5987.
Bm3280	-9.69174	4.81962	1.24017e-151	1.63165e-148	Bma-lips-3 is an ortholog of C. elegans lips-3\; is predicted to have hydrolase activity.
Bm3266	-9.40499	10.5912	1.2074e-88	2.16618e-86	Bm3266 is an ortholog of C. elegans F10D11.6\; is predicted to have lipid binding activity.
Bm5496	-9.39299	7.96639	3.4091e-137	2.52295e-134	Bma-grl-7 is an ortholog of C. elegans grl-7\; is predicted to encode a protein with the following domain: Ground-like domain.
Bm8049	-9.36442	10.1662	4.0155e-235	4.75475e-231	Bm8049 is an ortholog of O. volvulus OVOC4119.
Bm6977	-9.21329	8.01984	1.0602e-149	1.25538e-146	Bma-grl-16 is an ortholog of C. elegans grl-16\; is predicted to encode a protein with the following domain: Ground-like domain.
Bm10717	-9.17098	4.29098	6.59639e-77	8.97791e-75	N.A.
Bm10376	-9.08598	7.54823	2.09468e-195	1.24016e-191	N.A.
Bm12884	-8.96466	5.78014	9.41264e-100	2.32198e-97	Bm12884 is predicted to be a structural constituent of cuticle.
Bm6821	-8.95187	7.95828	8.35045e-137	5.49321e-134	Bm6821 is an ortholog of O. volvulus OVOC2035 and OVOC2036.
Bm4904	-8.92871	8.42381	1.34117e-100	3.45235e-98	Bm4904 is an ortholog of C. elegans col-182\; is predicted to encode a protein with the following domain: Collagen triple helix repeat.
Bm13490	-8.92513	3.21328	7.68127e-63	7.97842e-61	Bm13490 is an ortholog of O. volvulus OVOC3682 and OVOC5987.
Bm11061	-8.70125	2.98587	5.18601e-75	6.67473e-73	Bm11061 is predicted to encode a protein with the following domain: 7TM GPCR, serpentine receptor class x (Srx).
Bm2821	-8.53551	7.34253	5.90352e-175	2.33012e-171	Bm2821 is an ortholog of C. elegans cut-1 and cut-3\; is predicted to encode a protein with the following domain: Zona pellucida domain.
Bm8605	-8.35875	8.58493	1.30941e-149	1.29206e-146	Bma-col-104 is an ortholog of C. elegans col-104\; is predicted to be a structural constituent of cuticle.
Bm7846	-8.29903	0.440812	3.50194e-17	8.89838e-16	Bm7846 is an ortholog of O. volvulus OVOC10379\; is predicted to have DNA binding activity and integrase activity.
Bm4821	-8.27683	5.07204	7.8248e-154	1.32362e-150	Bm4821 is an ortholog of C. elegans K04H4.2\; is predicted to encode a protein with the following domain: CC domain.
Bm5273	-8.24024	8.19174	6.48363e-153	9.59658e-150	Bm5273 is an ortholog of C. elegans cut-1 and cut-3\; is predicted to encode a protein with the following domain: Zona pellucida domain.
Bm12923	-8.20998	0.35461	8.77916e-18	2.31524e-16	N.A.
Bm3106	-8.20623	5.74408	1.44316e-148	1.31449e-145	Bma-col-186 is an ortholog of C. elegans col-167, col-166, and col-180\; is predicted to be a structural constituent of cuticle.
Bm10716	-8.15632	3.80173	1.08242e-100	2.84822e-98	N.A.
Bm2387	-8.14256	5.79817	1.76044e-145	1.38969e-142	Bm2387 is an ortholog of C. elegans C25H3.15.
Bm7951	-8.03265	2.30735	2.57348e-36	1.34835e-34	Bm7951 is an ortholog of C. elegans lsy-27 and sdz-38 and members of the C. elegans ztf gene class including ztf-25\; is predicted to encode a protein with the following domain: Zinc finger C2H2 superfamily.
Bm5281	-8.00711	7.038	1.07923e-134	6.08529e-132	Bm5281 is an ortholog of C. elegans R07E5.4\; is predicted to encode a protein with the following domain: Gamma interferon inducible lysosomal thiol reductase GILT.
Bm3358	-7.94076	5.25642	1.05775e-130	5.21868e-128	Bm3358 is an ortholog of C. elegans F13H8.5\; is predicted to encode a protein with the following domain: Domain of unknown function DB.
Bm8506	-7.90327	5.60305	4.30213e-136	2.68113e-133	Bm8506 is an ortholog of O. volvulus OVOC5540\; is predicted to have metalloendopeptidase activity and zinc ion binding activity.
Bm10169	-7.85592	7.35811	6.78877e-131	3.49504e-128	Bm10169 is an ortholog of O. volvulus OVOC3682 and OVOC5987.
Bm18141	-7.81514	6.61423	1.62494e-105	5.0634e-103	N.A.
Bm6373	-7.75302	-0.0964986	3.45785e-11	6.25105e-10	Bm6373 is an ortholog of C. elegans Y37A1B.7.
Bm6587	-7.74313	6.25323	1.3715e-93	2.70665e-91	Bm6587 is an ortholog of C. elegans Y46G5A.29\; is predicted to have calcium ion binding activity.
Bm14100	-7.68669	5.24755	2.44254e-121	9.97316e-119	N.A.
Bm7962	-7.67962	-0.121436	8.89408e-12	1.67966e-10	Bm7962 is an ortholog of O. volvulus OVOC9557.
Bm17540	-7.6075	1.91294	1.52663e-31	6.92599e-30	N.A.
Bm6121	-7.58694	4.18449	2.12341e-40	1.23858e-38	Bm6121 is an ortholog of C. elegans mlt-10 and members of the C. elegans mltn gene class including mltn-8\; is predicted to encode a protein with the following domain: Moulting cycle MLT-10-like protein.
Bm7883	-7.51553	5.96227	8.52009e-91	1.5521e-88	Bma-wrt-9 is an ortholog of C. elegans wrt-9.
Bm2787	-7.47983	8.03378	1.15608e-145	9.77794e-143	Bm2787 is an ortholog of C. elegans C46A5.4\; is predicted to have heme binding activity and peroxidase activity.
Bm12264	-7.39367	1.68798	2.69693e-25	1.01058e-23	Bma-wrt-10 is an ortholog of C. elegans wrt-10.
Bm14692	-7.35098	4.15543	1.8463e-104	5.4655e-102	Bma-grl-5 is an ortholog of C. elegans grl-5\; is predicted to encode a protein with the following domain: Ground-like domain.
Bm363	-7.33264	5.91211	5.39839e-112	1.93704e-109	Bm363 is an ortholog of C. elegans T05H10.3.
Bm6495	-7.30262	7.26802	5.80977e-120	2.29312e-117	Bma-hpo-36 is an ortholog of C. elegans hpo-36.
Bm8972	-7.16134	5.64782	1.51329e-128	6.89188e-126	Bm8972 is an ortholog of C. elegans K01A2.5\; is predicted to encode a protein with the following domains: Alpha\/beta hydrolase fold-1 and Alpha\/Beta hydrolase fold.
Bm2786	-7.14351	8.98172	2.78254e-158	5.49135e-155	Bma-col-14 is an ortholog of C. elegans col-14\; is predicted to be a structural constituent of cuticle.
Bm461	-7.07842	4.51752	4.96444e-137	3.45788e-134	Bm461 is an ortholog of O. volvulus OVOC3682 and OVOC5987.

## Sheet: Up in L3D9 (L3D6)
Table S1: Stage comparisons of upregulated genes
Sheet: List of genes upregulated in L3 Day 9 worms as compared to L3 Day 6 worms
Gene	logFC	logCPM	PValue	FDR	Description
Bm2802	7.09288	0.7748	4.91881e-31	2.22304e-29	Bm2802 is an ortholog of C. elegans C14C6.5, phat-1, and C14C6.2\; is predicted to encode a protein with the following domain: ShKT domain.
Bm795	6.54383	1.83078	1.44883e-54	1.23421e-52	Bm795 is an ortholog of C. elegans C05C9.1 and T19C3.5\; is predicted to have lipid binding activity.
Bm10407	5.48907	5.157	1.26787e-133	6.82402e-131	Bm10407 is an ortholog of O. volvulus OVOC10030.
Bm28	5.25661	7.19468	8.31739e-35	4.15554e-33	N.A.
Bm10606	4.91953	1.54159	6.05208e-35	3.06251e-33	Bm10606 is an ortholog of O. volvulus OVOC6355\; is predicted to have nucleic acid binding activity.
Bm9290	4.77263	4.087	5.37013e-94	1.09634e-91	Bm9290 is an ortholog of O. volvulus OVOC3338.
Bm254	4.61837	2.65109	2.56142e-45	1.72328e-43	Bm254 is an ortholog of C. elegans C09D4.2\; is predicted to encode a protein with the following domain: Domain of unknown function DUF4773.
Bm14378	4.59677	-1.27223	4.26648e-07	5.3744e-06	Bma-dhs-2.3 is an ortholog of C. elegans dhs-2\; is predicted to encode a protein with the following domains: Short-chain dehydrogenase\/reductase SDR and NAD(P)-binding domain superfamily.
Bm7810	4.53598	4.45957	5.69215e-94	1.14239e-91	Bm7810 is affected by ivermectin based on RNA-seq studies.
Bm4431	4.38006	3.17442	8.61747e-64	9.5364e-62	Bma-dhs-2.5 is an ortholog of C. elegans dhs-2\; is predicted to encode a protein with the following domains: Short-chain dehydrogenase\/reductase SDR and NAD(P)-binding domain superfamily.
Bm13532	4.35733	1.20393	8.229e-23	2.69916e-21	Bm13532 is an ortholog of C. elegans clec-1\; is predicted to encode a protein with the following domains: C-type lectin-like, C-type lectin-like\/link domain superfamily, and C-type lectin fold.
Bm8265	4.2224	1.51092	1.28714e-31	5.86193e-30	Bm8265 is an ortholog of C. elegans cyp-32A1 and cyp-32B1\; is predicted to have heme binding activity, iron ion binding activity, and oxidoreductase activity, acting on paired donors, with incorporation or reduction of molecular oxygen.
Bm359	4.09845	-0.670746	6.1104e-10	1.01477e-08	Bm359 is predicted to encode a protein with the following domains: CRIB domain and CRIB domain superfamily.
Bm8594	4.02756	4.51494	2.51779e-46	1.74346e-44	Bm8594 is an ortholog of C. elegans cdd-1 and cdd-2\; is predicted to have cytidine deaminase activity and zinc ion binding activity\; in C. elegans, cdd-1 is involved in RNA modification, deoxycytidine catabolic process, and uridine biosynthetic process.
Bm2151	3.90899	7.08857	1.19138e-71	1.4695e-69	Bm2151 is an ortholog of C. elegans gpx-3, gpx-4, and gpx-5\; is predicted to have glutathione peroxidase activity\; in C. elegans, gpx-5 is involved in response to reactive oxygen species.
Bm9996	3.90707	3.59444	1.5351e-64	1.73116e-62	N.A.
Bm10627	3.90084	-0.787405	3.52245e-09	5.52441e-08	Bm10627 is an ortholog of O. volvulus OVOC6049.
Bm17784	3.76907	-0.619787	3.12157e-09	4.92177e-08	Bm17784 is an ortholog of C. elegans best-2, best-24, and best-18\; is predicted to encode a protein with the following domains: Bestrophin and Bestrophin\/UPF0187.
Bm822	3.75679	3.00761	9.35337e-50	6.87908e-48	Bm822 is an ortholog of O. volvulus OVOC11811\; is predicted to have DNA-binding activity transcription factor activity, sequence-specific DNA binding activity, and zinc ion binding activity.
Bm6190	3.74845	3.61227	3.7377e-77	5.1463e-75	Bma-nhr-85 is an ortholog of C. elegans nhr-85\; is predicted to have several functions, including regulation of cellular process, sequence-specific DNA binding activity, and zinc ion binding activity.
Bm9399	3.73294	1.57595	4.57924e-29	1.95046e-27	Bm9399 is an ortholog of O. volvulus OVOC6182.
Bm4756	3.72902	5.23718	3.36692e-82	5.46133e-80	Bm4756 is an ortholog of C. elegans K02D7.1\; is predicted to have purine-nucleoside phosphorylase activity\; in C. elegans, K02D7.1 is involved in innate immune response.
Bm6291	3.60615	2.18307	2.79724e-25	1.04486e-23	Bm6291 is an ortholog of C. elegans ZK6.8, Y37A1A.2, and Y11D7A.3\; is predicted to encode a protein with the following domains: Ion channel regulatory protein, UNC-93 and MFS transporter superfamily.
Bm4405	3.59057	0.602219	8.77236e-16	2.1242e-14	Bma-dhs-2.7 is an ortholog of C. elegans dhs-2\; is predicted to encode a protein with the following domains: Short-chain dehydrogenase\/reductase SDR and NAD(P)-binding domain superfamily.
Bm8824	3.58985	5.52257	7.88782e-51	6.06492e-49	Bm8824 is an ortholog of O. volvulus OVOC11515 and OVOC3587.
Bm10635	3.58788	1.98303	1.23766e-33	5.98168e-32	Bm10635 is an ortholog of O. volvulus OVOC7590\; is predicted to have protein dimerization activity.
Bm8837	3.55172	3.22054	7.1268e-51	5.55187e-49	Bm8837 is an ortholog of O. volvulus OVOC6044.
Bm9475	3.51883	2.44466	2.08753e-40	1.22369e-38	Bm9475 is an ortholog of C. elegans C27A7.1 and C27A7.3\; is predicted to have catalytic activity.
Bm8519	3.41549	5.78642	1.79326e-54	1.51672e-52	Bm8519 is an ortholog of C. elegans grl-1 and grl-12\; is predicted to encode a protein with the following domain: Ground-like domain.
Bm1905	3.40645	1.89032	2.86113e-29	1.23645e-27	Bma-tyr-1 is an ortholog of C. elegans tyr-1\; is predicted to have oxidoreductase activity.
Bm8593	3.38268	2.93755	1.63058e-48	1.1773e-46	Bm8593 is an ortholog of O. volvulus OVOC10141.
Bm10265	3.34746	3.71937	1.58944e-52	1.28908e-50	Bm10265 is an ortholog of C. elegans C39E9.8 and Y105C5A.8.
Bm1235	3.29119	-0.438786	9.21355e-08	1.24541e-06	Bm1235 is an ortholog of O. volvulus OVOC6181\; is predicted to encode a protein with the following domains: SH2 domain and SH2 domain superfamily.
Bm12834	3.26611	6.27536	1.7666e-57	1.6091e-55	Bm12834 is affected by ivermectin based on RNA-seq studies.
Bm11051	3.22267	0.94357	2.4805e-15	5.80466e-14	Bm11051 is an ortholog of O. volvulus OVOC12109\; is predicted to encode a protein with the following domains: Sushi\/SCR\/CCP domain and Sushi\/SCR\/CCP superfamily.
Bm17378	3.16007	2.06343	1.08482e-26	4.26756e-25	Bm17378 is an ortholog of C. elegans ugt-22, ugt-16, and ugt-31\; is predicted to have transferase activity, transferring hexosyl groups.
Bm10377	3.11316	5.55687	2.84707e-24	1.00935e-22	Bm10377 is an ortholog of O. volvulus OVOC11633.
Bm599	3.10336	-0.0319129	2.13678e-10	3.68828e-09	Bm599 is an ortholog of C. elegans best-2, best-24, and best-18\; is predicted to encode a protein with the following domains: Bestrophin and Bestrophin\/UPF0187.
Bm1559	3.06974	1.41968	8.90856e-13	1.8156e-11	Bm1559 is an ortholog of C. elegans pitr-6, pitr-5, and pitr-3\; is predicted to have inorganic phosphate transmembrane transporter activity.
Bm97	3.05887	4.32739	6.15942e-44	3.96379e-42	Bm97 is an ortholog of O. volvulus OVOC12701, OVOC12769, and OVOC12779\; is predicted to encode a protein with the following domain: Chromadorea ALT.
Bm856	3.03609	6.28741	9.31818e-60	8.62004e-58	Bma-aqp-3 is an ortholog of C. elegans aqp-3\; is predicted to have channel activity\; in C. elegans, aqp-3 is involved in glycerol transport and water transport.
Bm4014	3.00577	4.36772	1.72268e-44	1.13957e-42	Bm4014 is an ortholog of C. elegans F42A8.1.
Bm10911	2.99766	0.435693	4.61659e-13	9.55682e-12	Bm10911 is an ortholog of O. volvulus Ovo-grl-15\; is predicted to encode a protein with the following domain: Ground-like domain.
Bm2270	2.99686	1.57129	1.4085e-20	4.25461e-19	Bma-nas-37 is an ortholog of C. elegans nas-37\; is predicted to have metalloendopeptidase activity and zinc ion binding activity\; in C. elegans, nas-37 is involved in collagen and cuticulin-based cuticle development and ecdysis, collagen and cuticulin-based cuticle.
Bm8979	2.96018	1.57497	1.62952e-15	3.87453e-14	Bma-dhs-2.1 is an ortholog of C. elegans dhs-2\; is predicted to encode a protein with the following domains: Short-chain dehydrogenase\/reductase SDR and NAD(P)-binding domain superfamily.
Bm7179	2.95959	0.193504	2.91448e-10	4.97984e-09	Bm7179 is an ortholog of C. elegans Y87G2A.19\; is predicted to encode a protein with the following domains: LPS-induced tumour necrosis factor alpha factor and LITAF domain containing protein.
Bm1388	2.9551	4.28095	2.65412e-62	2.73282e-60	Bma-clh-4 is an ortholog of C. elegans clh-3 and clh-4\; is predicted to have voltage-gated chloride channel activity.
Bm11052	2.9429	1.97253	7.67806e-28	3.13503e-26	Bm11052 is an ortholog of C. elegans afmd-1 and afmd-2\; is predicted to have hydrolase activity.
Bm2049	2.92028	1.76973	5.93728e-18	1.58472e-16	Bm2049 is an ortholog of C. elegans C07F11.2.
Bm11532	2.91703	0.666312	1.14848e-13	2.48613e-12	Bma-kri-1 is an ortholog of C. elegans kri-1\; is predicted to encode a protein with the following domains: Ankyrin repeat, PH-like domain superfamily, FERM\/acyl-CoA-binding protein superfamily, FERM central domain, Band 4.1 domain, Ankyrin repeat-containing domain, KRIT, N-terminal NPxY motif-rich region, FERM superfamily, second domain, and Ankyrin repeat-containing domain superfamily.
Bm4364	2.8831	2.07143	1.37294e-26	5.33018e-25	Bma-gnrr-1 is an ortholog of C. elegans gnrr-1\; is predicted to have vasopressin receptor activity.
Bm13992	2.86221	1.83508	5.97374e-20	1.74224e-18	Bm13992 is an ortholog of C. elegans R07H5.8\; is predicted to have adenosine kinase activity.
Bm5728	2.80815	5.82359	6.10969e-63	6.45937e-61	Bm5728 is an ortholog of C. elegans T11F9.12\; is predicted to encode a protein with the following domain: HtrL protein.
Bm3425	2.79645	6.08907	6.45339e-39	3.6562e-37	Bma-his-73 is an ortholog of C. elegans his-73\; is predicted to have DNA binding activity and protein heterodimerization activity.
Bm3773	2.79164	1.65688	3.09768e-19	8.79608e-18	Bma-best-14 is an ortholog of C. elegans best-14\; is predicted to encode a protein with the following domains: Bestrophin and Bestrophin\/UPF0187.
Bm269	2.78364	4.49556	1.69933e-13	3.63865e-12	N.A.
Bm14257	2.76946	2.25412	9.79e-19	2.69589e-17	N.A.
Bm324	2.76458	1.30617	9.0977e-12	1.71265e-10	Bm324 is an ortholog of O. volvulus OVOC4564\; is predicted to encode a protein with the following domain: Protein SUP-1-like.
Bm10297	2.75158	1.31659	1.19938e-16	3.00886e-15	Bm10297 is an ortholog of O. volvulus OVOC2681\; is predicted to encode a protein with the following domains: Cysteine-rich secretory protein, allergen V5\/Tpx-1-related, ShKT domain, CAP domain, and CAP superfamily.
Bm7583	2.7445	2.04961	1.84593e-23	6.29903e-22	Bma-tba-8 is an ortholog of C. elegans tba-8\; is predicted to have GTP binding activity and GTPase activity.
Bm11112	2.74298	1.68972	1.13319e-15	2.73281e-14	Bm11112 is an ortholog of O. volvulus OVOC261.
Bm2311	2.73229	5.11751	3.47975e-50	2.59143e-48	Bm2311 is an ortholog of C. elegans his-24 and members of the C. elegans hil gene class including hil-1\; is predicted to have DNA binding activity.
Bm8043	2.71426	7.20807	1.21341e-17	3.16476e-16	Bm8043 is an ortholog of O. volvulus OVOC3168\; is predicted to encode a protein with the following domain: Collagen triple helix repeat.
Bm9106	2.699	-0.422622	2.70477e-07	3.49642e-06	Bm9106 is an ortholog of O. volvulus OVOC10423 and OVOC10424\; is predicted to encode a protein with the following domain: Amino acid transporter, transmembrane domain.
Bm5762	2.6784	0.0924513	8.2412e-10	1.34785e-08	Bm5762 is an ortholog of C. elegans T13B5.9\; is predicted to have metalloendopeptidase activity.
Bm10529	2.66078	1.22978	1.46476e-17	3.80356e-16	Bm10529 is an ortholog of O. volvulus OVOC7083.
Bm9013	2.65832	-0.375595	4.4282e-07	5.5722e-06	Bm9013 is an ortholog of O. volvulus OVOC12324.
Bm17851	2.6255	-0.0519227	9.30931e-09	1.39534e-07	Bm17851 is predicted to have nucleic acid binding activity.
Bm2400	2.57731	1.44701	1.78877e-15	4.22772e-14	Bm2400 is an ortholog of C. elegans C26D10.7 and eff-1\; is predicted to encode a protein with the following domain: Cell-cell fusogen EFF\/AFF\; in C. elegans, eff-1 is involved in several processes, including animal organ development, embryonic body morphogenesis, and locomotion.
Bm13491	2.53662	1.30875	1.02393e-14	2.34061e-13	Bm13491 is an ortholog of C. elegans Y106G6H.1.
Bm11069	2.53232	2.6838	2.65797e-17	6.7684e-16	Bm11069 is an ortholog of O. volvulus OVOC12235\; is predicted to encode a protein with the following domains: EB domain and Cysteine-rich repeat.
Bm6806	2.51411	0.225433	1.10722e-08	1.64499e-07	Bma-mod-5 is an ortholog of C. elegans mod-5\; is predicted to have neurotransmitter:sodium symporter activity\; in C. elegans, mod-5 is involved in serotonin uptake.

## Sheet: Up in L3D6 (L4)
Table S1: Stage comparisons of upregulated genes
Sheet: List of genes upregulated in L3 Day 6 worms as compared to L4 worms
Gene	logFC	logCPM	PValue	FDR	Description
Bm10375	-16.2344	8.27744	1.5527e-118	6.1285e-115	N.A.
Bm2787	-15.1922	7.26403	2.68563e-104	7.95015e-101	Bm2787 is an ortholog of C. elegans C46A5.4\; is predicted to have heme binding activity and peroxidase activity.
Bm5496	-15.1287	7.20284	2.53919e-83	2.31281e-80	Bma-grl-7 is an ortholog of C. elegans grl-7\; is predicted to encode a protein with the following domain: Ground-like domain.
Bm10376	-14.7107	6.80182	7.53625e-99	1.78474e-95	N.A.
Bm2017	-14.646	6.7399	1.59476e-77	1.1108e-74	Bm2017 is an ortholog of C. elegans C06E7.88 and C35A5.11.
Bm10169	-14.5176	6.61764	2.42491e-83	2.31281e-80	Bm10169 is an ortholog of O. volvulus OVOC3682 and OVOC5987.
Bm10252	-13.9587	6.08916	4.28995e-53	9.76871e-51	N.A.
Bm2011	-13.4087	5.57323	5.16826e-51	1.03724e-48	Bm2011 is an ortholog of O. volvulus OVOC8021.
Bm12326	-13.2958	5.46886	2.0586e-58	6.09398e-56	Bm12326 is an ortholog of C. elegans T19A5.3.
Bm1379	-13.1691	5.35156	1.28146e-55	3.29866e-53	Bm1379 is an ortholog of O. volvulus OVOC3682 and OVOC5987.
Bm2387	-12.9596	5.15799	2.02296e-58	6.09398e-56	Bm2387 is an ortholog of C. elegans C25H3.15.
Bm3106	-12.9059	5.10832	1.60409e-58	4.99844e-56	Bma-col-186 is an ortholog of C. elegans col-167, col-166, and col-180\; is predicted to be a structural constituent of cuticle.
Bm4552	-12.5829	4.81112	5.68371e-49	1.01971e-46	Bm4552 is an ortholog of C. elegans F58E6.13\; is predicted to encode a protein with the following domains: EGF-like domain, Growth factor receptor cysteine-rich domain superfamily, Tyrosine-protein kinase ephrin type A\/B receptor-like, and EGF domain.
Bm5274	-12.5391	4.77029	1.62053e-47	2.70264e-45	Bm5274 is an ortholog of C. elegans cut-1 and cut-3\; is predicted to encode a protein with the following domain: Zona pellucida domain.
Bm3358	-12.4167	4.65905	4.94099e-50	9.59118e-48	Bm3358 is an ortholog of C. elegans F13H8.5\; is predicted to encode a protein with the following domain: Domain of unknown function DB.
Bm14100	-12.4081	4.65105	1.48271e-47	2.50811e-45	N.A.
Bm4821	-12.2344	4.49219	4.64657e-47	7.53699e-45	Bm4821 is an ortholog of C. elegans K04H4.2\; is predicted to encode a protein with the following domain: CC domain.
Bm3280	-11.9843	4.26412	5.19801e-47	8.31752e-45	Bma-lips-3 is an ortholog of C. elegans lips-3\; is predicted to have hydrolase activity.
Bm2240	-11.6605	3.97007	3.78383e-34	3.70283e-32	Bm2240 is an ortholog of C. elegans C16B8.2.
Bm3310	-11.6273	3.938	3.32599e-32	3.05295e-30	Bm3310 is an ortholog of C. elegans F23H12.5 and Y73E7A.8\; is predicted to encode a protein with the following domain: Thrombospondin type-1 (TSP1) repeat.
Bm3735	-11.5156	3.83823	1.83433e-41	2.44048e-39	Bma-daf-6 is an ortholog of C. elegans daf-6\; is predicted to encode a protein with the following domain: Protein patched\/dispatched\; in C. elegans, daf-6 is involved in several processes, including anatomical structure morphogenesis, molting cycle, and negative regulation of transcription by RNA polymerase II.
Bm10717	-11.4602	3.78518	4.06781e-28	3.04854e-26	N.A.
Bm6121	-11.3576	3.68694	6.51542e-19	3.13614e-17	Bm6121 is an ortholog of C. elegans mlt-10 and members of the C. elegans mltn gene class including mltn-8\; is predicted to encode a protein with the following domain: Moulting cycle MLT-10-like protein.
Bm8932	-11.2477	3.59123	3.69923e-25	2.50301e-23	Bm8932 is an ortholog of O. volvulus OVOC5263\; is predicted to encode a protein with the following domains: C-type lectin-like, C-type lectin-like\/link domain superfamily, and C-type lectin fold.
Bm10173	-11.1891	3.542	1.84704e-32	1.72211e-30	Bm10173 is an ortholog of O. volvulus OVOC3682 and OVOC5987.
Bm10149	-11.1754	3.52304	2.87108e-21	1.56665e-19	Bm10149 is an ortholog of O. volvulus OVOC5710.
Bm3266	-10.9972	9.77674	1.05888e-143	6.26911e-140	Bm3266 is an ortholog of C. elegans F10D11.6\; is predicted to have lipid binding activity.
Bm10716	-10.9659	3.33996	4.41475e-31	3.70745e-29	N.A.
Bm18117	-10.8595	3.24316	1.21491e-28	9.22161e-27	Bm18117 is an ortholog of C. elegans ZK287.4\; is predicted to have serine-type endopeptidase inhibitor activity.
Bm2875	-10.7928	3.18405	5.24988e-25	3.47284e-23	Bm2875 is an ortholog of C. elegans C50F4.8\; in C. elegans, C50F4.8 is involved in defense response to Gram-positive bacterium.
Bm1387	-10.7282	3.12573	3.48036e-23	2.1026e-21	N.A.
Bm9842	-10.7273	3.12293	7.00466e-24	4.36538e-22	Bm9842 is an ortholog of O. volvulus OVOC3682 and OVOC5987.
Bm8049	-10.5943	9.35574	3.66974e-163	4.34534e-159	Bm8049 is an ortholog of O. volvulus OVOC4119.
Bm13490	-10.3731	2.80482	8.27907e-20	4.22554e-18	Bm13490 is an ortholog of O. volvulus OVOC3682 and OVOC5987.
Bm17624	-10.3237	2.74906	6.32025e-16	2.50295e-14	N.A.
Bm8078	-10.2068	2.65218	4.09178e-22	2.38674e-20	Bm8078 is an ortholog of O. volvulus OVOC3682 and OVOC5987.
Bm10904	-10.202	2.64811	2.17672e-19	1.07843e-17	N.A.
Bm4904	-10.1662	7.64509	6.03309e-77	3.75988e-74	Bm4904 is an ortholog of C. elegans col-182\; is predicted to encode a protein with the following domain: Collagen triple helix repeat.
Bm11061	-10.1514	2.60118	1.95391e-21	1.08113e-19	Bm11061 is predicted to encode a protein with the following domain: 7TM GPCR, serpentine receptor class x (Srx).
Bm4989	-10.0843	2.54673	1.79779e-15	6.95673e-14	Bma-gsto-3 is an ortholog of C. elegans gsto-3\; is predicted to have glutathione transferase activity.
Bm8002	-9.97509	2.44169	3.49543e-17	1.53294e-15	Bma-bus-18 is an ortholog of C. elegans bus-18\; is predicted to have transferase activity, transferring acyl groups\; in C. elegans, bus-18 is involved in morphogenesis of an epithelium and phosphatidylinositol metabolic process.
Bm5281	-9.7137	6.31667	1.04733e-67	5.16727e-65	Bm5281 is an ortholog of C. elegans R07E5.4\; is predicted to encode a protein with the following domain: Gamma interferon inducible lysosomal thiol reductase GILT.
Bm6977	-9.70797	7.25658	5.97569e-79	4.42238e-76	Bma-grl-16 is an ortholog of C. elegans grl-16\; is predicted to encode a protein with the following domain: Ground-like domain.
Bm10168	-9.64831	2.14585	1.95384e-14	7.18759e-13	Bm10168 is an ortholog of O. volvulus OVOC3682 and OVOC5987.
Bm4515	-9.62588	2.12456	3.97815e-14	1.44495e-12	Bma-abu-13 is an ortholog of C. elegans abu-13.
Bm17351	-9.61319	2.11364	5.74815e-13	1.93914e-11	N.A.
Bm7951	-9.4787	1.98608	1.89103e-11	5.65446e-10	Bm7951 is an ortholog of C. elegans lsy-27 and sdz-38 and members of the C. elegans ztf gene class including ztf-25\; is predicted to encode a protein with the following domain: Zinc finger C2H2 superfamily.
Bm13488	-9.41949	1.93831	4.81188e-13	1.63728e-11	Bm13488 is an ortholog of O. volvulus OVOC3682 and OVOC5987.
Bm10172	-9.4133	1.93087	6.0013e-14	2.15992e-12	Bm10172 is an ortholog of O. volvulus OVOC3682 and OVOC5987.
Bm6688	-9.31824	1.84391	1.37397e-12	4.51921e-11	Bm6688 is an ortholog of O. volvulus OVOC6202\; is predicted to encode a protein with the following domain: ShKT domain.
Bm10174	-9.17608	1.72152	1.54077e-09	3.83282e-08	Bm10174 is an ortholog of O. volvulus OVOC3682 and OVOC5987.
Bm2821	-9.07956	6.60586	1.5609e-87	1.84826e-84	Bm2821 is an ortholog of C. elegans cut-1 and cut-3\; is predicted to encode a protein with the following domain: Zona pellucida domain.
Bm17556	-9.07182	1.62107	2.96295e-11	8.68423e-10	N.A.
Bm6495	-8.9818	6.53227	3.51865e-82	2.77762e-79	Bma-hpo-36 is an ortholog of C. elegans hpo-36.
Bm5273	-8.9109	7.42169	4.68088e-91	6.92829e-88	Bm5273 is an ortholog of C. elegans cut-1 and cut-3\; is predicted to encode a protein with the following domain: Zona pellucida domain.
Bm12264	-8.86261	1.41855	3.75883e-08	7.75406e-07	Bma-wrt-10 is an ortholog of C. elegans wrt-10.
Bm8605	-8.755	7.80227	3.22012e-98	6.35491e-95	Bma-col-104 is an ortholog of C. elegans col-104\; is predicted to be a structural constituent of cuticle.
Bm6821	-8.64261	7.19841	1.14322e-70	6.44613e-68	Bm6821 is an ortholog of O. volvulus OVOC2035 and OVOC2036.
Bm18142	-8.63486	5.28562	8.65493e-59	2.76981e-56	Bm18142 is an ortholog of O. volvulus OVOC3682 and OVOC5987.
Bm363	-8.60928	5.26111	6.57202e-54	1.58815e-51	Bm363 is an ortholog of C. elegans T05H10.3.
Bm812	-8.44978	5.11363	8.90828e-50	1.70134e-47	Bm812 is an ortholog of O. volvulus OVOC6008.
Bm5663	-8.37107	6.54929	1.48186e-43	2.11406e-41	Bm5663 is an ortholog of O. volvulus OVOC2270\; is predicted to be a structural constituent of cuticle.
Bm8972	-8.34508	5.01779	7.75389e-54	1.83628e-51	Bm8972 is an ortholog of C. elegans K01A2.5\; is predicted to encode a protein with the following domains: Alpha\/beta hydrolase fold-1 and Alpha\/Beta hydrolase fold.
Bm8506	-8.30099	4.97805	7.3516e-55	1.85213e-52	Bm8506 is an ortholog of O. volvulus OVOC5540\; is predicted to have metalloendopeptidase activity and zinc ion binding activity.
Bm3821	-8.22519	4.90817	5.51072e-52	1.16522e-49	Bm3821 is an ortholog of O. volvulus OVOC12247\; is predicted to have serine-type endopeptidase inhibitor activity.
Bm2541	-8.07766	6.19566	4.00405e-67	1.89648e-64	Bma-lgc-21 is an ortholog of C. elegans lgc-21\; is predicted to have extracellular ligand-gated ion channel activity and transmembrane signaling receptor activity.
Bm9051	-7.82835	5.45466	3.04276e-48	5.29842e-46	Bm9051 is affected by 20-hydroxyecdysone based on proteomic studies.
Bm7883	-7.63828	5.31402	3.14936e-38	3.62054e-36	Bma-wrt-9 is an ortholog of C. elegans wrt-9.
Bm4446	-7.59688	6.932	3.75583e-88	4.94142e-85	Bm4446 is an ortholog of C. elegans F55H12.4.
Bm12884	-7.4625	5.14931	1.0661e-36	1.12711e-34	Bm12884 is predicted to be a structural constituent of cuticle.
Bm2903	-7.21583	5.76673	6.56532e-56	1.72756e-53	Bm2903 is an ortholog of C. elegans C52G5.2\; is predicted to encode a protein with the following domains: Calycin and Domain of unknown function DUF1794.
Bm461	-7.21297	3.986	6.96341e-43	9.58764e-41	Bm461 is an ortholog of O. volvulus OVOC3682 and OVOC5987.
Bm9407	-7.18258	4.8571	1.99704e-43	2.78199e-41	Bma-arrd-10 is an ortholog of C. elegans arrd-10\; is predicted to encode a protein with the following domains: Arrestin-like, N-terminal, Arrestin, C-terminal, and Immunoglobulin E-set.
Bm6913	-7.17346	6.26417	4.20788e-66	1.84539e-63	Bm6913 is an ortholog of C. elegans Y48E1B.8 and Y57G11C.31\; is predicted to encode a protein with the following domain: Nucleotide-diphospho-sugar transferase.
Bm4257	-7.05782	6.20173	2.51221e-59	8.49915e-57	Bma-abu-12.1 is an ortholog of C. elegans abu-12.
Bm18141	-7.04021	5.92081	6.29181e-52	1.30704e-49	N.A.
Bm10904 can't be found in ParaSite Biomart

## Sheet: Up in L4 (L3D6)
Table S1: Stage comparisons of upregulated genes
Sheet: List of genes upregulated in L4 worms as compared to L3 Day 6 worms
	Gene	logFC	logCPM	PValue	FDR	Description
117	Bm2802	8.56725	-0.259298	8.04e-26	5.67e-24	Bm2802 is an ortholog of C. elegans C14C6.5, phat-1, and C14C6.2\; is predicted to encode a protein with the following domain: ShKT domain.
116	Bm795	6.07577	-1.09896	5.69e-15	2.16e-13	Bm795 is an ortholog of C. elegans C05C9.1 and T19C3.5\; is predicted to have lipid binding activity.
115	Bm7810	5.61117	4.27849	6.89e-70	3.71e-67	Bm7810 is affected by ivermectin based on RNA-seq studies.
114	Bm254	5.09275	0.912983	6.4e-40	7.73e-38	Bm254 is an ortholog of C. elegans C09D4.2\; is predicted to encode a protein with the following domain: Domain of unknown function DUF4773.
113	Bm6190	4.86992	3.06198	8.6e-94	1.45e-90	Bma-nhr-85 is an ortholog of C. elegans nhr-85\; is predicted to have several functions, including regulation of cellular process, sequence-specific DNA binding activity, and zinc ion binding activity.
112	Bm17378	4.86694	1.67658	3.19e-41	4.2e-39	Bm17378 is an ortholog of C. elegans ugt-22, ugt-16, and ugt-31\; is predicted to have transferase activity, transferring hexosyl groups.
111	Bm10407	4.86322	3.04941	1.4e-59	4.88e-57	Bm10407 is an ortholog of O. volvulus OVOC10030.
110	Bm4431	4.78851	1.53605	1.23e-50	2.43e-48	Bma-dhs-2.5 is an ortholog of C. elegans dhs-2\; is predicted to encode a protein with the following domains: Short-chain dehydrogenase\/reductase SDR and NAD(P)-binding domain superfamily.
109	Bm8519	4.6421	5.90961	1.61e-64	6.8e-62	Bm8519 is an ortholog of C. elegans grl-1 and grl-12\; is predicted to encode a protein with the following domain: Ground-like domain.
108	Bm9996	4.58368	2.55659	3.04e-59	9.99e-57	N.A.
107	Bm9290	4.4685	2.00655	5.31e-45	8.07e-43	Bm9290 is an ortholog of O. volvulus OVOC3338.
106	Bm12834	4.32981	6.29519	7.75e-46	1.22e-43	Bm12834 is affected by ivermectin based on RNA-seq studies.
105	Bm13532	4.26988	-1.0475	2.56e-10	6.96e-09	Bm13532 is an ortholog of C. elegans clec-1\; is predicted to encode a protein with the following domains: C-type lectin-like, C-type lectin-like\/link domain superfamily, and C-type lectin fold.
104	Bm7650	4.22539	6.78907	2.76e-52	5.94e-50	Bm7650 is an ortholog of O. volvulus OVOC7892\; is predicted to have DNA binding activity and protein heterodimerization activity.
103	Bm97	4.22134	3.98514	9.49e-64	3.74e-61	Bm97 is an ortholog of O. volvulus OVOC12701, OVOC12769, and OVOC12779\; is predicted to encode a protein with the following domain: Chromadorea ALT.
102	Bm7583	4.15916	1.33973	3.98e-30	3.21e-28	Bma-tba-8 is an ortholog of C. elegans tba-8\; is predicted to have GTP binding activity and GTPase activity.
101	Bm9941	4.09923	9.38427	3.8e-45	5.85e-43	Bm9941 is an ortholog of O. volvulus OVOC6891\; is predicted to be a structural constituent of cuticle.
100	Bm11051	4.04389	-0.574076	1.1e-12	3.63e-11	Bm11051 is an ortholog of O. volvulus OVOC12109\; is predicted to encode a protein with the following domains: Sushi\/SCR\/CCP domain and Sushi\/SCR\/CCP superfamily.
99	Bm11052	3.94339	0.79542	1.68e-28	1.27e-26	Bm11052 is an ortholog of C. elegans afmd-1 and afmd-2\; is predicted to have hydrolase activity.
98	Bm4756	3.84449	4.11244	4.29e-58	1.21e-55	Bm4756 is an ortholog of C. elegans K02D7.1\; is predicted to have purine-nucleoside phosphorylase activity\; in C. elegans, K02D7.1 is involved in innate immune response.
97	Bm10444	3.72585	-0.281466	2.94e-12	9.41e-11	N.A.
96	Bm7894	3.65945	8.2751	1.17e-48	2.06e-46	Bm7894 is an ortholog of O. volvulus OVOC7570\; is predicted to be a structural constituent of cuticle.
95	Bm3206	3.64157	6.33918	3.25e-53	7.54e-51	Bm3206 is an ortholog of C. elegans his-58, his-11, and his-48\; is predicted to have DNA binding activity and protein heterodimerization activity.
94	Bm10265	3.51248	2.21082	1.51e-37	1.67e-35	Bm10265 is an ortholog of C. elegans C39E9.8 and Y105C5A.8.
93	Bm2311	3.45255	4.62777	1.77e-37	1.94e-35	Bm2311 is an ortholog of C. elegans his-24 and members of the C. elegans hil gene class including hil-1\; is predicted to have DNA binding activity.
92	Bm2854	3.41344	9.08237	7.86e-38	8.86e-36	Bm2854 is an ortholog of C. elegans col-19, col-8, and col-38\; is predicted to be a structural constituent of cuticle.
91	Bm8043	3.34328	6.82967	1.27e-21	7.19e-20	Bm8043 is an ortholog of O. volvulus OVOC3168\; is predicted to encode a protein with the following domain: Collagen triple helix repeat.
90	Bm822	3.32183	0.7487	7.13e-20	3.65e-18	Bm822 is an ortholog of O. volvulus OVOC11811\; is predicted to have DNA-binding activity transcription factor activity, sequence-specific DNA binding activity, and zinc ion binding activity.
89	Bm2151	3.19856	5.43573	3.64e-40	4.49e-38	Bm2151 is an ortholog of C. elegans gpx-3, gpx-4, and gpx-5\; is predicted to have glutathione peroxidase activity\; in C. elegans, gpx-5 is involved in response to reactive oxygen species.
88	Bm8979	3.16172	-0.138964	2.31e-08	4.97e-07	Bma-dhs-2.1 is an ortholog of C. elegans dhs-2\; is predicted to encode a protein with the following domains: Short-chain dehydrogenase\/reductase SDR and NAD(P)-binding domain superfamily.
87	Bm17885	3.12029	1.79051	8.49e-27	6.17e-25	Bm17885 is an ortholog of O. volvulus OVOC5565, OVOC5654, and OVOC5679.
86	Bm11071	3.10211	9.60195	3.92e-33	3.72e-31	Bm11071 is an ortholog of C. elegans col-138, col-179, and col-73\; is predicted to be a structural constituent of cuticle.
85	Bm4233	3.03269	4.61926	1.77e-25	1.22e-23	Bm4233 is an ortholog of members of the C. elegans scl and vap gene classes including scl-1 and vap-1\; is predicted to encode a protein with the following domains: Cysteine-rich secretory protein, allergen V5\/Tpx-1-related, Ves allergen, CAP domain, and CAP superfamily\; in C. elegans, scl-1 is involved in determination of adult lifespan, response to UV, and response to heat.
84	Bm9729	3.00878	7.3676	1e-35	1.01e-33	Bm9729 is an ortholog of O. volvulus OVOC8182\; is predicted to be a structural constituent of cuticle.
83	Bm12803	2.96103	3.84706	1.01e-45	1.57e-43	Bma-cpl-1.1 is an ortholog of C. elegans cpl-1\; is predicted to have cysteine-type peptidase activity.
82	Bm10819	2.9495	2.14166	1.11e-23	6.84e-22	Bm10819 is an ortholog of O. volvulus OVOC8382.
81	Bm4507	2.91055	8.60858	1.45e-27	1.06e-25	Bm4507 is an ortholog of C. elegans col-12, col-13, and col-40\; is predicted to be a structural constituent of cuticle.
80	Bm8837	2.89267	0.937819	7.42e-14	2.64e-12	Bm8837 is an ortholog of O. volvulus OVOC6044.
79	Bm269	2.80513	3.18407	2.09e-10	5.72e-09	N.A.
78	Bm5473	2.77348	1.85567	1.02e-19	5.15e-18	Bm5473 is an ortholog of C. elegans T01D3.3\; is predicted to have metal ion binding activity and peptidase inhibitor activity.
77	Bm4605	2.68086	9.49082	9.56e-31	7.75e-29	Bm4605 is an ortholog of C. elegans dpy-13 and rol-1 and members of the C. elegans col gene class including col-2\; is predicted to be a structural constituent of cuticle.
76	Bm856	2.65783	4.9242	6.35e-32	5.66e-30	Bma-aqp-3 is an ortholog of C. elegans aqp-3\; is predicted to have channel activity\; in C. elegans, aqp-3 is involved in glycerol transport and water transport.
75	Bm3303	2.62604	3.01228	1.05e-31	9.19e-30	Bma-nhr-25.2 is an ortholog of C. elegans nhr-25\; is predicted to have several functions, including regulation of cellular process, sequence-specific DNA binding activity, and zinc ion binding activity\; in C. elegans, nhr-25 is involved in molting cycle and positive regulation of transcription by RNA polymerase II.
74	Bm1797	2.54563	8.01475	8.66e-45	1.3e-42	Bma-daf-7 is an ortholog of C. elegans daf-7\; is predicted to have growth factor activity\; in C. elegans, daf-7 is involved in several processes, including cellular response to cGMP, regulation of gene expression, and response to bacterium.
73	Bm9956	2.52331	1.56818	1.74e-14	6.49e-13	Bm9956 is an ortholog of O. volvulus OVOC2245\; is predicted to encode a protein with the following domains: Pepsin inhibitor-3-like repeated domain and Pepsin inhibitor-3 domain superfamily.
72	Bm3652	2.51308	2.14151	2.28e-19	1.12e-17	Bma-bckd-1B is an ortholog of C. elegans bckd-1B\; is predicted to have catalytic activity\; in C. elegans, bckd-1B is involved in positive regulation of fatty acid biosynthetic process and positive regulation of nematode larval development.
