# Supplementary material for: Prediction pipeline for discovery of regulatory motifs associated with Brugia malayi molting
Source: PLoS Negl Trop Dis. 2020 Jun 23;14(6):e0008275. doi: 10.1371/journal.pntd.0008275 (PMC7337397; doi:10.1371/journal.pntd.0008275)
Supplement: S2 Table — (XLSX) [file pntd.0008275.s003.xlsx]

## Sheet: Table S2
Table S2: Functional annotation enrichment of gene lists upregulated during molting.
Stage	Category	Term	Percentage %	P-value*	Benjamani
Up in iL3 (L3D6)	Interpro	Protease inhibitor I4 serpin, conserved site	17.6	4.6e-05	0.00088
	Interpro	Serpin family	17.6	7.7e-05	0.00073
	Interpro	Serpin domain	17.6	7.7e-05	0.00073
	SMART	SERPIN	17.6	0.00015	0.00088
	GOTerm	Extracellular space	17.6	0.001	0.004
	GOTerm	Cysteine-type endopeptidase inhibitor activity	11.8	0.0058	0.017
Up in iL3 (L3D9)	Interpro	Protease inhibitor I4 serpin, conserved site	18.8	3e-05	0.00039
	Interpro	Serpin family	18.8	5.1e-05	0.00033
	Interpro	Serpin domain	18.8	5.1e-05	0.00033
	SMART	SERPIN	18.8	7.9e-05	0.00031
	GOTerm	Extracellular space	18.8	0.0002	0.00061
	GOTerm	Cysteine-type endopeptidase inhibitor activity	12.5	0.0015	0.0015
	Interpro	Proteinase inhibiitor I25, cystatin	12.5	0.0071	0.031
Up in iL3 (L4)	Interpro	Protease inhibitor serpin I4, conserved site	16.7	0.0013	0.0066
	Interpro	Serpin domain	16.7	0.0053	0.052
	Interpro	Serpin family	16.7	0.0066	0.0033
	SMART	SERPIN	16.7	0.0066	0.033
Up in L3D6 (iL3)	Interpro	Uncharacterized protein family T05H10.3	15.4	9.9e-08	1.1e-06
	Interpro	Collagen triple helix repeat	15.4	0.00028	0.0016
	GOTerm	Structural constituent of the cuticle	11.5	0.00053	0.0011
	Interpro	Nematode cuticle collagen	11.5	0.0034	0.012
	SMART	SM01088	11.5	0.0044	0.022
	GOTerm	Integral component of membrane	26.9	0.013	0.026
Up in L3D6 (L4)	Interpro	Uncharacterized protein family T05H10.3	13.6	3e-05	0.00024
	Interpro	Collagen triple helix repeat	13.6	0.0044	0.017
	Interpro	Zona pellucida domain	9.1	0.014	0.038
	GO_term	Structural constituent of the cuticle	9.1	0.027	0.053
Up in L3D9 (L3)	Keywords	Signal	43.8	0.00096	0.012
Up in L3D9 (L3D6)	Keywords	Signal	55.6	2.9e-06	3.2e-05
Up in L4 (L3D6)	Interpro	Nematode cuticle collagen, N-terminal	29.4	1.7e-06	3e-05
	GO_term	Structural constituent of the cuticle	29.4	3.3e-06	1.7e-05
	SMART	SM01088	29.4	5.4e-06	2.7e-05
	Interpro	Collagen triple helix repeat	29.4	9.8e-06	8.8e-05
*Only statistically enriched cases are shown.
