# Supplementary material for: Prediction pipeline for discovery of regulatory motifs associated with Brugia malayi molting
Source: PLoS Negl Trop Dis. 2020 Jun 23;14(6):e0008275. doi: 10.1371/journal.pntd.0008275 (PMC7337397; doi:10.1371/journal.pntd.0008275)
Supplement: S4 Table — (XLSX) [file pntd.0008275.s005.xlsx]

## Sheet: Table S4
Table S4: Wormbase annotations for the gene pairs of conserved sites from Figure 3
Motif	Gene pair of conserved sites	Wormbase Annotation
M1.1	Bm4560, OVOC6906	Is an ortholog of C. elegans myo-5. Is predicted to have ATP binding activity; actin filament binding activity; and motor activity.
	Bm856, OVOC3639	Is an ortholog of C. elegans aqp-3. Is predicted to have channel activity. In C. elegans, aqp-3 is involved in glycerol transport and water transport.
M1.2	Bm856, OVOC3639	Is an ortholog of C. elegans aqp-3. Is predicted to have channel activity. In C. elegans, aqp-3 is involved in glycerol transport and water transport.
	Bm17348, OVOC8896	Is an ortholog of C. elegans H10E21.4. Is predicted to have calcium ion binding activity.
	Bm17988, OVOC3292	Is an ortholog of C. elegans pmp-5. Is predicted to have ATP binding activity; ATPase activity; and ATPase-coupled transmembrane transporter activity.
M1.3	Bm2559, C34C6.3	Is an ortholog of C. elegans C34C6.3. Is predicted to encode a protein with the following domains: EGF-like domain and DOMON domain.
	Bm2821, OVOC10446	Is an ortholog of C. elegans cut-1 and cut-3. Is predicted to encode a protein with the following domain: Zona pellucida domain.
	Bm17348, OVOC8896	Is an ortholog of C. elegans H10E21.4. Is predicted to have calcium ion binding activity.
	Bm3341, OVOC10396	Is an ortholog of C. elegans F13D12.9. Is predicted to encode a protein with the following domain: S-adenosyl-L-methionine-dependent methyltransferase.
	Bm4257, OVOC2553	Is an ortholog of C. elegans abu-12, Activated in Blocked Unfolded protein response
M1.4	Bm7179, OVOC394	Is an ortholog of C. elegans Y87G2A.19. Is predicted to encode a protein with the following domains: LPS-induced tumour necrosis factor alpha factor and LITAF domain containing protein.
	Bm2270, OVOC2391	Is an ortholog of C. elegans nas-37. Is predicted to have metalloendopeptidase activity and zinc ion binding activity. In C. elegans, nas-37 is involved in collagen and cuticulin-based cuticle development and ecdysis, collagen and cuticulin-based cuticle.
M2	Bm4904, OVOC2123	Is an ortholog of O. volvulus Ovo-col-72. Is predicted to encode a protein with the following domain: Collagen triple helix repeat.
M3.1	Bm2802, OVOC9504	Is an ortholog of C. elegans C14C6.5; C14C6.2; and F48G7.5. Is predicted to encode a protein with the following domain: ShKT domain.
M3.2	Bm10655, C28A5.3, OVOC9600	Is an ortholog of C. elegans nex-3. Is predicted to have calcium ion binding activity and calcium-dependent phospholipid binding activity.
M4.1	Bm2802, OVOC9504	Is an ortholog of C. elegans C14C6.5; C14C6.2; and F48G7.5. Is predicted to encode a protein with the following domain: ShKT domain.
	Bm6190, OVOC827	Is an ortholog of C. elegans nhr-85. Is predicted to have several functions, including DNA-binding transcription factor activity; steroid hormone receptor activity; and zinc ion binding activity.
M4.2	Bm7019, OVOC7405	Is an ortholog of C. elegans K07H8.9; Y57G11C.36; and Y69A2AR.32. Is predicted to have RNA binding activity.
	Bm6190, OVOC827	Is an ortholog of C. elegans nhr-85. Is predicted to have several functions, including DNA-binding transcription factor activity; steroid hormone receptor activity; and zinc ion binding activity.
M4.3	Bm2802, OVOC9504	Is an ortholog of C. elegans C14C6.5; C14C6.2; and F48G7.5. Is predicted to encode a protein with the following domain: ShKT domain.
	Bm7179, OVOC394	Is an ortholog of C. elegans Y87G2A.19. Is predicted to encode a protein with the following domains: LPS-induced tumour necrosis factor alpha factor and LITAF domain containing protein.
M5	Bm1938, OVOC2080	Is an ortholog of C. elegans srp-6; srp-2; and srp-7. Is predicted to encode a protein with the following domains: Serpin family; Serpin domain; Serpin superfamily; Serpin superfamily, domain 1; and Serpin superfamily, domain 2.
	Bm8228, C27D6.4	Is an ortholog of C. elegans crh-2. Is predicted to have DNA-binding transcription factor activity.
	Bm1559, OVOC7210	Is an ortholog of C. elegans pitr-6; pitr-5; and pitr-3. Is predicted to have inorganic phosphate transmembrane transporter activity.
	Bm4184, OVOC3386	Is an ortholog of C. elegans F47F2.1. Is predicted to have ATP binding activity and protein serine/threonine kinase activity.
M6	Bm1938, OVOC2080	Is an ortholog of C. elegans srp-6; srp-2; and srp-7. Is predicted to encode a protein with the following domains: Serpin family; Serpin domain; Serpin superfamily; Serpin superfamily, domain 1; and Serpin superfamily, domain 2
	Bm6642, Y48B6A.12	Is an ortholog of C. elegans men-1. Is predicted to have NAD binding activity and malate dehydrogenase (decarboxylating) (NAD+) activity.
M7	Bm4184, OVOC3386	Is an ortholog of C. elegans F47F2.1. Is predicted to have ATP binding activity and protein serine/threonine kinase activity.
