# Supplementary material for: Prediction pipeline for discovery of regulatory motifs associated with Brugia malayi molting
Source: PLoS Negl Trop Dis. 2020 Jun 23;14(6):e0008275. doi: 10.1371/journal.pntd.0008275 (PMC7337397; doi:10.1371/journal.pntd.0008275)
Supplement: S5 Table — (XLSX) [file pntd.0008275.s006.xlsx]

## Sheet: Table S5
Table S5: Expression of B. malayi transcription factors predicted to interact with the identified motifs in Figure 3.
Gene	Ortholog	Upregulated?	logFC	logCPM	PValue	FDR
Bm7351	zfh-2	Up in L3D6 (iL3)	0.472099	5.46533	0.0182594	0.041483
Bm5140	vab-7	no
Bm4554	elt-3	no
Bm3574	blmp-1	Up in L3D6 (iL3)	3.56394	5.185	2.72514e-48	9.71938e-47
		Up in L3D9 (iL3)	0.551196	2.91482	0.0131906	0.0382257
Bm8528	OVOC9952	no
Bm4429	OVOC635	Up in iL3 (L3D6)	-0.672334	4.13931	4.58485e-06	2.06974e-05
		Up in iL3 (L3D9)	-0.906849	4.28508	1.3e-07	1.17e-06
Bm3608	let-381	no
