# Supplementary material for: Prediction pipeline for discovery of regulatory motifs associated with Brugia malayi molting
Source: PLoS Negl Trop Dis. 2020 Jun 23;14(6):e0008275. doi: 10.1371/journal.pntd.0008275 (PMC7337397; doi:10.1371/journal.pntd.0008275)
Supplement: S6 Table — (XLSX) [file pntd.0008275.s007.xlsx]

## Sheet: Table S6
Table S6: Primers used for validation mutagenesis
Primer Name	Direction	Sequence
Bm4184mF	Forward	GACATTTAAAAGTTAAAATGTGGGGCTGCATTTACTATCATCCTGTT
Bm4184mR	Reverse	AACAGGATGATAGTAAATGCAGCCCCACATTTTAACTTTTAAATGTC
Bm1938mF	Forward	GTTTTTGTATTTGAGAGCGCACGCTACGCTAAAGAGGCTTAACAGC
Bm1938mR	Reverse	GCTGTTAAGCCTCTTTAGCGTAGCGTGCGCTCTCAAATACAAAAAC
Bm1559mF	Forward	CGTGTAGATATTAGGATAATAACCGGGCAGTCAATTTTATAAAATCATTG
Bm1559mR	Reverse	CAATGATTTTATAAAATTGACTGCCCGGTTATTATCCTAATATCTACACG
